# Supplementary material for: PRDM16 functions as a suppressor of lung adenocarcinoma metastasis
Source: J Exp Clin Cancer Res. 2019 Jan 25;38:35. doi: 10.1186/s13046-019-1042-1 (PMC6347838; doi:10.1186/s13046-019-1042-1)
Supplement: Supplementary file 3 — Table S1. ChIP data. (XLS 2153 kb) [file 13046_2019_1042_MOESM3_ESM.xls]

## Sheet: The mutual genes 
Chr	Start	End	Region	Gene	GendID	Description
chr1	1296408	1296611	promoter(2k)	MXRA8	54587	matrix-remodelling associated 8
chr1	8086668	8087394	promoter(1k)	ERRFI1	54206	ERBB receptor feedback inhibitor 1
chr1	45204118	45204368	promoter(2k)	KIF2C	11004	kinesin family member 2C
chr1	101361632	101361934	promoter(1k)	EXTL2	2135	exostosin-like glycosyltransferase 2
chr1	109618457	109618709	promoter(1k)	TAF13	6884	TAF13 RNA polymerase II%2C TATA box binding protein %28TBP%29-associated factor%2C 18kDa
chr1	145471571	145471978	promoter(1k)	ANKRD34A	284615	ankyrin repeat domain 34A
chr1	145507462	145507913	promoter(1k)	RBM8A	9939	RNA binding motif protein 8A
chr1	149804167	149804373	promoter(1k)	HIST2H4A	8370	histone cluster 2%2C H4a
chr1	149832524	149832822	promoter(1k)	HIST2H4B	554313	histone cluster 2%2C H4b
chr1	153940065	153940264	promoter(1k)	SLC39A1	27173	solute carrier family 39 %28zinc transporter%29%2C member 1
chr1	155278351	155278565	promoter(1k)	FDPS	2224	farnesyl diphosphate synthase
chr1	236849140	236849424	promoter(1k)	ACTN2	88	actinin%2C alpha 2
chr1	247171240	247171441	promoter(1k)	ZNF695	57116	zinc finger protein 695
chr11	448268	448620	promoter(2k)	PTDSS2	81490	phosphatidylserine synthase 2
chr11	47400972	47401337	promoter(2k)	SPI1	6688	spleen focus forming virus %28SFFV%29 proviral integration oncogene
chr11	58874343	58874672	promoter(1k)	FAM111B	374393	family with sequence similarity 111%2C member B
chr11	62494223	62494517	promoter(2k)	TTC9C	283237	tetratricopeptide repeat domain 9C
chr11	105893011	105893569	promoter(1k)	MSANTD4	84437	Myb%2FSANT-like DNA-binding domain containing 4 with coiled-coils
chr11	108464391	108464727	promoter(1k)	EXPH5	23086	exophilin 5
chr12	860471	861671	promoter(1k)	WNK1	65125	WNK lysine deficient protein kinase 1
chr12	6579866	6580143	promoter(1k)	VAMP1	6843	vesicle-associated membrane protein 1 %28synaptobrevin 1%29
chr12	6643584	6643892	promoter(1k)	GAPDH	2597	glyceraldehyde-3-phosphate dehydrogenase
chr12	6874547	6874932	promoter(1k)	PTMS	5763	parathymosin
chr12	8234449	8234789	promoter(1k)	NECAP1	25977	NECAP endocytosis associated 1
chr12	14956432	14956819	promoter(1k)	WBP11	51729	WW domain binding protein 11
chr12	38710381	38710780	promoter(1k)	ALG10B	144245	ALG10B%2C alpha-1%2C2-glucosyltransferase
chr12	46385602	46386052	promoter(1k)	SCAF11	9169	SR-related CTD-associated factor 11
chr12	47474387	47474712	promoter(1k)	AMIGO2	347902	adhesion molecule with Ig-like domain 2
chr12	53773432	53773961	promoter(1k)	SP1	6667	Sp1 transcription factor
chr12	56367466	56367746	promoter(1k)	RAB5B	5869	RAB5B%2C member RAS oncogene family
chr12	57609670	57609990	promoter(1k)	NXPH4	11247	neurexophilin 4
chr12	57881548	57881853	promoter(1k)	MARS	4141	methionyl-tRNA synthetase
chr12	58087554	58087783	promoter(1k)	OS9	10956	osteosarcoma amplified 9%2C endoplasmic reticulum lectin
chr12	72056965	72057336	promoter(1k)	THAP2	83591	THAP domain containing%2C apoptosis associated protein 2
chr12	79258133	79258626	promoter(1k)	SYT1	6857	synaptotagmin I
chr12	120875641	120875861	promoter(1k)	COX6A1	1337	cytochrome c oxidase subunit VIa polypeptide 1
chr13	113299628	113299969	promoter(2k)	C13orf35	400165	chromosome 13 open reading frame 35
chr14	21150661	21150949	promoter(2k)	ANG	283	angiogenin%2C ribonuclease%2C RNase A family%2C 5
chr14	21944962	21945265	promoter(1k)	TOX4	9878	TOX high mobility group box family member 4
chr14	57734868	57735132	promoter(1k)	AP5M1	55745	adaptor-related protein complex 5%2C mu 1 subunit
chr14	67826651	67827029	promoter(1k)	ATP6V1D	51382	ATPase%2C H%2B transporting%2C lysosomal 34kDa%2C V1 subunit D
chr14	69865121	69865356	promoter(1k)	SLC39A9	55334	solute carrier family 39%2C member 9
chr14	73493946	73494161	promoter(1k)	ZFYVE1	53349	zinc finger%2C FYVE domain containing 1
chr14	76448708	76448918	promoter(1k)	TGFB3	7043	transforming growth factor%2C beta 3
chr14	93673150	93673363	promoter(1k)	UBR7	55148	ubiquitin protein ligase E3 component n-recognin 7 %28putative%29
chr14	93673626	93674041	promoter(1k)	C14orf142	84520	chromosome 14 open reading frame 142
chr14	103387265	103387615	promoter(2k)	AMN	81693	amnion associated transmembrane protein
chr15	28344929	28345716	promoter(1k)	OCA2	4948	oculocutaneous albinism II
chr15	41849898	41850162	promoter(2k)	TYRO3	7301	TYRO3 protein tyrosine kinase
chr16	30382140	30382603	promoter(1k)	TBC1D10B	26000	TBC1 domain family%2C member 10B
chr16	67840422	67840726	promoter(1k)	RANBP10	57610	RAN binding protein 10
chr16	87984512	87984966	promoter(1k)	BANP	54971	BTG3 associated nuclear protein
chr17	4613030	4613375	promoter(1k)	ARRB2	409	arrestin%2C beta 2
chr17	4870620	4870969	promoter(1k)	SPAG7	9552	sperm associated antigen 7
chr17	11901619	11902106	promoter(1k)	ZNF18	7566	zinc finger protein 18
chr17	36908884	36909115	promoter(1k)	PSMB3	5691	proteasome %28prosome%2C macropain%29 subunit%2C beta type%2C 3
chr17	44302735	44303052	promoter(1k)	KANSL1	284058	KAT8 regulatory NSL complex subunit 1
chr17	49199204	49199474	promoter(2k)	SPAG9	9043	sperm associated antigen 9
chr17	55162117	55162366	promoter(1k)	AKAP1	8165	A kinase %28PRKA%29 anchor protein 1
chr17	57970148	57970439	promoter(1k)	RPS6KB1	6198	ribosomal protein S6 kinase%2C 70kDa%2C polypeptide 1
chr18	52495610	52495822	promoter(1k)	RAB27B	5874	RAB27B%2C member RAS oncogene family
chr19	443045	443357	promoter(2k)	SHC2	25759	SHC %28Src homology 2 domain containing%29 transforming protein 2
chr19	473709	473910	promoter(2k)	ODF3L2	284451	outer dense fiber of sperm tails 3-like 2
chr19	3762682	3762930	promoter(2k)	APBA3	9546	amyloid beta %28A4%29 precursor protein-binding%2C family A%2C member 3
chr19	4227583	4229269	promoter(2k)	EBI3	10148	Epstein-Barr virus induced 3
chr19	5681424	5681623	promoter(1k)	C19orf70	125988	chromosome 19 open reading frame 70
chr19	6529460	6530897	promoter(1k)	TNFSF9	8744	tumor necrosis factor %28ligand%29 superfamily%2C member 9
chr19	7580515	7580907	promoter(1k)	ZNF358	140467	zinc finger protein 358
chr19	8313100	8314275	promoter(2k)	CERS4	79603	ceramide synthase 4
chr19	10530662	10530941	promoter(1k)	PDE4A	5141	phosphodiesterase 4A%2C cAMP-specific
chr19	16009137	16009371	promoter(1k)	CYP4F2	8529	cytochrome P450%2C family 4%2C subfamily F%2C polypeptide 2
chr19	21324635	21324891	promoter(1k)	ZNF431	170959	zinc finger protein 431
chr19	21950342	21950596	promoter(1k)	ZNF100	163227	zinc finger protein 100
chr19	22235139	22235348	promoter(1k)	ZNF257	113835	zinc finger protein 257
chr19	23869846	23870185	promoter(1k)	ZNF675	171392	zinc finger protein 675
chr19	23941531	23941824	promoter(1k)	ZNF681	148213	zinc finger protein 681
chr19	36119473	36119806	promoter(1k)	RBM42	79171	RNA binding motif protein 42
chr19	36426947	36427146	promoter(1k)	LRFN3	79414	leucine rich repeat and fibronectin type III domain containing 3
chr19	36980508	36980959	promoter(1k)	ZNF566	84924	zinc finger protein 566
chr19	37407040	37407492	promoter(1k)	ZNF568	374900	zinc finger protein 568
chr19	39785024	39785321	promoter(2k)	IFNL1	282618	interferon%2C lambda 1
chr19	39896856	39897069	promoter(1k)	ZFP36	7538	ZFP36 ring finger protein
chr19	44287917	44288116	promoter(2k)	KCNN4	3783	potassium intermediate%2Fsmall conductance calcium-activated channel%2C subfamily N%2C member 4
chr19	44576393	44576641	promoter(1k)	ZNF284	342909	zinc finger protein 284
chr19	45250647	45251742	promoter(1k)	BCL3	602	B-cell CLL%2Flymphoma 3
chr19	45348166	45349000	promoter(1k)	PVRL2	5819	poliovirus receptor-related 2 %28herpesvirus entry mediator B%29
chr19	49659478	49660621	promoter(1k)	TRPM4	54795	transient receptor potential cation channel%2C subfamily M%2C member 4
chr19	49660675	49660878	promoter(1k)	TRPM4	54795	transient receptor potential cation channel%2C subfamily M%2C member 4
chr19	49669566	49671199	promoter(2k)	TRPM4	54795	transient receptor potential cation channel%2C subfamily M%2C member 4
chr19	49685335	49685712	promoter(1k)	TRPM4	54795	transient receptor potential cation channel%2C subfamily M%2C member 4
chr19	49864175	49864765	promoter(1k)	TEAD2	8463	TEA domain family member 2
chr19	54382984	54383291	promoter(3k)	PRKCG	5582	protein kinase C%2C gamma
chr19	54925178	54925378	promoter(2k)	TTYH1	57348	tweety homolog 1 %28Drosophila%29
chr2	24270178	24270495	promoter(1k)	C2orf44	80304	chromosome 2 open reading frame 44
chr2	44394936	44395454	promoter(1k)	PPM1B	5495	protein phosphatase%2C Mg2%2B%2FMn2%2B dependent%2C 1B
chr2	55277182	55277536	promoter(2k)	RTN4	57142	reticulon 4
chr2	63815694	63815981	promoter(1k)	MDH1	4190	malate dehydrogenase 1%2C NAD %28soluble%29
chr2	70417728	70417989	promoter(1k)	C2orf42	54980	chromosome 2 open reading frame 42
chr2	74685387	74685678	promoter(1k)	WBP1	23559	WW domain binding protein 1
chr2	166810491	166810798	promoter(1k)	TTC21B	79809	tetratricopeptide repeat domain 21B
chr2	228336686	228336913	promoter(1k)	AGFG1	3267	ArfGAP with FG repeats 1
chr20	2823331	2823701	promoter(2k)	PCED1A	64773	PC-esterase domain containing 1A
chr20	30433583	30434003	promoter(1k)	FOXS1	2307	forkhead box S1
chr20	32308054	32308570	promoter(1k)	PXMP4	11264	peroxisomal membrane protein 4%2C 24kDa
chr20	35724387	35724593	promoter(1k)	RBL1	5933	retinoblastoma-like 1 %28p107%29
chr20	44486054	44486365	promoter(1k)	ACOT8	10005	acyl-CoA thioesterase 8
chr21	34144319	34144637	promoter(1k)	PAXBP1	94104	PAX3 and PAX7 binding protein 1
chr21	34695956	34696369	promoter(1k)	IFNAR1	3454	interferon %28alpha%2C beta and omega%29 receptor 1
chr21	47400376	47400595	promoter(2k)	COL6A1	1291	collagen%2C type VI%2C alpha 1
chr21	47400650	47401177	promoter(1k)	COL6A1	1291	collagen%2C type VI%2C alpha 1
chr22	37594602	37594814	promoter(1k)	C1QTNF6	114904	C1q and tumor necrosis factor related protein 6
chr3	121468571	121468889	promoter(1k)	GOLGB1	2804	golgin B1
chr3	128879830	128880307	promoter(1k)	ISY1-RAB43	100534599	ISY1-RAB43 readthrough
chr3	157823523	157823741	promoter(1k)	RSRC1	51319	arginine%2Fserine-rich coiled-coil 1
chr3	195511002	195511252	promoter(2k)	MUC4	4585	mucin 4%2C cell surface associated
chr4	2245545	2245973	promoter(2k)	HAUS3	79441	HAUS augmin-like complex%2C subunit 3
chr4	5712248	5712623	promoter(1k)	EVC	2121	Ellis van Creveld syndrome
chr4	38859222	38859605	promoter(1k)	TLR6	10333	toll-like receptor 6
chr4	99916259	99916538	promoter(1k)	METAP1	23173	methionyl aminopeptidase 1
chr5	33440719	33440951	promoter(1k)	TARS	6897	threonyl-tRNA synthetase
chr5	82372990	82373440	promoter(1k)	TMEM167A	153339	transmembrane protein 167A
chr5	86563191	86563390	promoter(1k)	RASA1	5921	RAS p21 protein activator %28GTPase activating protein%29 1
chr5	150138043	150138824	promoter(1k)	DCTN4	51164	dynactin 4 %28p62%29
chr5	159546464	159546846	promoter(1k)	PWWP2A	114825	PWWP domain containing 2A
chr6	12011522	12011799	promoter(2k)	HIVEP1	3096	human immunodeficiency virus type I enhancer binding protein 1
chr6	26537807	26538012	promoter(1k)	HMGN4	10473	high mobility group nucleosomal binding domain 4
chr6	27356510	27356828	promoter(1k)	ZNF391	346157	zinc finger protein 391
chr6	27862174	27862564	promoter(2k)	HIST1H2AM	8336	histone cluster 1%2C H2am
chr6	28048390	28048639	promoter(1k)	ZNF165	7718	zinc finger protein 165
chr6	31514481	31515471	promoter(1k)	ATP6V1G2	534	ATPase%2C H%2B transporting%2C lysosomal 13kDa%2C V1 subunit G2
chr6	31782966	31783256	promoter(1k)	HSPA1L	3305	heat shock 70kDa protein 1-like
chr6	32143828	32144054	promoter(1k)	AGPAT1	10554	1-acylglycerol-3-phosphate O-acyltransferase 1
chr6	33267242	33267798	promoter(1k)	RGL2	5863	ral guanine nucleotide dissociation stimulator-like 2
chr6	42122456	42122777	promoter(1k)	GUCA1A	2978	guanylate cyclase activator 1A %28retina%29
chr6	42713778	42714042	promoter(1k)	TBCC	6903	tubulin folding cofactor C
chr6	42896803	42897010	promoter(1k)	CNPY3	10695	canopy FGF signaling regulator 3
chr6	52860470	52860712	promoter(1k)	GSTA4	2941	glutathione S-transferase alpha 4
chr6	56911315	56911517	promoter(1k)	KIAA1586	57691	KIAA1586
chr6	99872915	99873283	promoter(1k)	PNISR	25957	PNN-interacting serine%2Farginine-rich protein
chr6	122792735	122793105	promoter(1k)	PKIB	5570	protein kinase %28cAMP-dependent%2C catalytic%29 inhibitor beta
chr6	127840391	127840697	promoter(1k)	SOGA3	387104	SOGA family member 3
chr6	134274218	134274543	promoter(1k)	TBPL1	9519	TBP-like 1
chr6	138428515	138428714	promoter(1k)	PERP	64065	PERP%2C TP53 apoptosis effector
chr6	151186690	151186892	promoter(1k)	MTHFD1L	25902	methylenetetrahydrofolate dehydrogenase %28NADP%2B dependent%29 1-like
chr7	91875974	91876212	promoter(1k)	KRIT1	889	KRIT1%2C ankyrin repeat containing
chr7	99746231	99746515	promoter(1k)	LAMTOR4	389541	late endosomal%2Flysosomal adaptor%2C MAPK and MTOR activator 4
chr7	100487988	100488262	promoter(1k)	UFSP1	402682	UFM1-specific peptidase 1 %28non-functional%29
chr7	134001644	134001921	promoter(1k)	SLC35B4	84912	solute carrier family 35 %28UDP-xylose%2FUDP-N-acetylglucosamine transporter%29%2C member B4
chr8	10697785	10698005	promoter(1k)	PINX1	54984	PIN2%2FTERF1 interacting%2C telomerase inhibitor 1
chr8	22462082	22462330	promoter(1k)	KIAA1967	57805	KIAA1967
chr8	28747432	28748013	promoter(1k)	HMBOX1	79618	homeobox containing 1
chr8	77912670	77912878	promoter(1k)	PEX2	5828	peroxisomal biogenesis factor 2
chr8	82754611	82754883	promoter(1k)	SNX16	64089	sorting nexin 16
chr8	89340138	89340337	promoter(1k)	MMP16	4325	matrix metallopeptidase 16 %28membrane-inserted%29
chr8	89340493	89341048	promoter(2k)	MMP16	4325	matrix metallopeptidase 16 %28membrane-inserted%29
chr8	96281547	96281855	promoter(1k)	C8orf37	157657	chromosome 8 open reading frame 37
chr8	104511096	104511731	promoter(2k)	RIMS2	9699	regulating synaptic membrane exocytosis 2
chr8	125384645	125384875	promoter(1k)	TMEM65	157378	transmembrane protein 65
chr8	143824912	143825934	promoter(2k)	SLURP1	57152	secreted LY6%2FPLAUR domain containing 1
chr9	34628414	34628881	promoter(1k)	ARID3C	138715	AT rich interactive domain 3C %28BRIGHT-like%29
chr9	36190749	36191222	promoter(1k)	CLTA	1211	clathrin%2C light chain A
chr9	101018274	101018529	promoter(1k)	TBC1D2	55357	TBC1 domain family%2C member 2
chrX	24043915	24044156	promoter(1k)	KLHL15	80311	kelch-like family member 15
chrX	53460989	53461474	promoter(1k)	HSD17B10	3028	hydroxysteroid %2817-beta%29 dehydrogenase 10
chrX	74376043	74376251	promoter(1k)	ABCB7	22	ATP-binding cassette%2C sub-family B %28MDR%2FTAP%29%2C member 7

## Sheet: Myc-tag group_peak_anno
PeakID	Chr	Start	End	Region	Distance to TSS	Transcript	Gene	GendID	Description	Type
PRDM-Myc400-NC_peak_1	chr1	439562	440091	Intergenic	-6341	XR_246675.1	LOC101929192	101929192	uncharacterized LOC101929192	ncRNA
PRDM-Myc400-NC_peak_2	chr1	542918	543287	Intergenic	21286	XR_241048.1	LOC101928626	101928626	uncharacterized LOC101928626	ncRNA
PRDM-Myc400-NC_peak_3	chr1	762664	762875	promoter(1k)	-201	NR_047522.1	LOC643837	643837	uncharacterized LOC643837	ncRNA
PRDM-Myc400-NC_peak_4	chr1	797037	797819	Intergenic	14754	NR_027055.1	FAM41C	284593	family with sequence similarity 41%2C member C	ncRNA
PRDM-Myc400-NC_peak_5	chr1	1015813	1016596	downstream	35269	XR_241033.1	C1orf159	54991	chromosome 1 open reading frame 159	ncRNA
PRDM-Myc400-NC_peak_6	chr1	1223864	1224063	intron	8148	NR_037668.2	SCNN1D	6339	sodium channel%2C non-voltage-gated 1%2C delta subunit	ncRNA
PRDM-Myc400-NC_peak_7	chr1	1296415	1296619	promoter(2k)	-1595	XM_005244760.1	MXRA8	54587	matrix-remodelling associated 8	protein-coding
PRDM-Myc400-NC_peak_8	chr1	1530163	1532195	Intergenic	4297	NM_001242659.1	C1orf233	643988	chromosome 1 open reading frame 233	protein-coding
PRDM-Myc400-NC_peak_9	chr1	2078294	2080026	promoter(3k)	-2442	XR_241055.1	LOC101929017	101929017	uncharacterized LOC101929017	ncRNA
PRDM-Myc400-NC_peak_10	chr1	2086585	2087297	intron	11051	XM_005244770.1	PRKCZ	5590	protein kinase C%2C zeta	protein-coding
PRDM-Myc400-NC_peak_11	chr1	2211939	2214012	intron	41039	XM_005244776.1	SKI	6497	v-ski avian sarcoma viral oncogene homolog	protein-coding
PRDM-Myc400-NC_peak_12	chr1	2848728	2849206	Intergenic	-89079	NM_080431.4	ACTRT2	140625	actin-related protein T2	protein-coding
PRDM-Myc400-NC_peak_13	chr1	2881463	2881662	Intergenic	-56483	NM_080431.4	ACTRT2	140625	actin-related protein T2	protein-coding
PRDM-Myc400-NC_peak_14	chr1	3185792	3187625	intron	200967	NM_199454.2	PRDM16	63976	PR domain containing 16	protein-coding
PRDM-Myc400-NC_peak_15	chr1	3235091	3235315	intron	249461	NM_199454.2	PRDM16	63976	PR domain containing 16	protein-coding
PRDM-Myc400-NC_peak_16	chr1	3338499	3338897	intron	352956	NM_199454.2	PRDM16	63976	PR domain containing 16	protein-coding
PRDM-Myc400-NC_peak_17	chr1	3478589	3479066	promoter(2k)	-1474	NR_030277.1	MIR551A	693135	microRNA 551a	miRNA
PRDM-Myc400-NC_peak_18	chr1	3595892	3596814	promoter(3k)	-2550	XM_005244779.1	TP73	7161	tumor protein p73	protein-coding
PRDM-Myc400-NC_peak_19	chr1	3842964	3844251	Intergenic	26640	NR_024455.1	LOC100133612	100133612	uncharacterized LOC100133612	ncRNA
PRDM-Myc400-NC_peak_20	chr1	4067718	4068044	Intergenic	67209	NR_040065.1	LOC728716	728716	uncharacterized LOC728716	ncRNA
PRDM-Myc400-NC_peak_21	chr1	4084781	4085370	Intergenic	84404	NR_040065.1	LOC728716	728716	uncharacterized LOC728716	ncRNA
PRDM-Myc400-NC_peak_22	chr1	4204717	4204936	Intergenic	204155	NR_040065.1	LOC728716	728716	uncharacterized LOC728716	ncRNA
PRDM-Myc400-NC_peak_23	chr1	4324393	4324853	Intergenic	-147488	NR_027088.1	LOC284661	284661	uncharacterized LOC284661	ncRNA
PRDM-Myc400-NC_peak_24	chr1	4396570	4396832	Intergenic	-75410	NR_027088.1	LOC284661	284661	uncharacterized LOC284661	ncRNA
PRDM-Myc400-NC_peak_25	chr1	4574557	4575131	Intergenic	102733	NR_027088.1	LOC284661	284661	uncharacterized LOC284661	ncRNA
PRDM-Myc400-NC_peak_26	chr1	4603667	4604068	Intergenic	-111237	NM_018836.3	AJAP1	55966	adherens junctions associated protein 1	protein-coding
PRDM-Myc400-NC_peak_27	chr1	4604305	4605137	Intergenic	-110384	NM_018836.3	AJAP1	55966	adherens junctions associated protein 1	protein-coding
PRDM-Myc400-NC_peak_28	chr1	4827307	4827909	intron	112503	NM_001042478.1	AJAP1	55966	adherens junctions associated protein 1	protein-coding
PRDM-Myc400-NC_peak_29	chr1	4999347	4999854	Intergenic	284496	NM_018836.3	AJAP1	55966	adherens junctions associated protein 1	protein-coding
PRDM-Myc400-NC_peak_30	chr1	5447102	5447912	Intergenic	-176624	NR_039612.1	MIR4417	100616489	microRNA 4417	miRNA
PRDM-Myc400-NC_peak_31	chr1	5466343	5467235	Intergenic	-157342	NR_039612.1	MIR4417	100616489	microRNA 4417	miRNA
PRDM-Myc400-NC_peak_32	chr1	5559164	5560023	Intergenic	-64537	NR_039612.1	MIR4417	100616489	microRNA 4417	miRNA
PRDM-Myc400-NC_peak_33	chr1	5663220	5664666	Intergenic	39812	NR_039612.1	MIR4417	100616489	microRNA 4417	miRNA
PRDM-Myc400-NC_peak_34	chr1	5738871	5739212	Intergenic	33213	XR_244794.1	LOC100287877	100287877	uncharacterized LOC100287877	ncRNA
PRDM-Myc400-NC_peak_35	chr1	5797047	5797636	Intergenic	-25087	XR_244794.1	LOC100287877	100287877	uncharacterized LOC100287877	ncRNA
PRDM-Myc400-NC_peak_36	chr1	5797692	5797907	Intergenic	-25545	XR_244794.1	LOC100287877	100287877	uncharacterized LOC100287877	ncRNA
PRDM-Myc400-NC_peak_37	chr1	5809508	5810707	Intergenic	-37853	XR_244794.1	LOC100287877	100287877	uncharacterized LOC100287877	ncRNA
PRDM-Myc400-NC_peak_38	chr1	5862747	5863060	Intergenic	59897	NR_039838.1	MIR4689	100616421	microRNA 4689	miRNA
PRDM-Myc400-NC_peak_39	chr1	6209667	6210673	intron	30024	NM_015557.2	CHD5	26038	chromodomain helicase DNA binding protein 5	protein-coding
PRDM-Myc400-NC_peak_40	chr1	7331693	7331899	intron	486412	NM_015215.2	CAMTA1	23261	calmodulin binding transcription activator 1	protein-coding
PRDM-Myc400-NC_peak_41	chr1	7523383	7523834	intron	678225	NM_015215.2	CAMTA1	23261	calmodulin binding transcription activator 1	protein-coding
PRDM-Myc400-NC_peak_42	chr1	7924849	7925650	Intergenic	-11699	NM_021995.2	UTS2	10911	urotensin 2	protein-coding
PRDM-Myc400-NC_peak_43	chr1	8086674	8087511	promoter(1k)	-725	XM_005263477.1	ERRFI1	54206	ERBB receptor feedback inhibitor 1	protein-coding
PRDM-Myc400-NC_peak_44	chr1	8149195	8149605	Intergenic	-63007	NM_018948.3	ERRFI1	54206	ERBB receptor feedback inhibitor 1	protein-coding
PRDM-Myc400-NC_peak_45	chr1	8404713	8405422	downstream	26897	XM_005263467.1	SLC45A1	50651	solute carrier family 45%2C member 1	protein-coding
PRDM-Myc400-NC_peak_46	chr1	8591060	8591294	intron	286522	NM_001042681.1	RERE	473	arginine-glutamic acid dipeptide %28RE%29 repeats	protein-coding
PRDM-Myc400-NC_peak_47	chr1	8686636	8686840	intron	190961	NM_001042681.1	RERE	473	arginine-glutamic acid dipeptide %28RE%29 repeats	protein-coding
PRDM-Myc400-NC_peak_48	chr1	8695812	8696191	intron	181697	NM_001042681.1	RERE	473	arginine-glutamic acid dipeptide %28RE%29 repeats	protein-coding
PRDM-Myc400-NC_peak_49	chr1	8716090	8716303	exon	47076	XM_005263465.1	RERE	473	arginine-glutamic acid dipeptide %28RE%29 repeats	protein-coding
PRDM-Myc400-NC_peak_50	chr1	10269926	10270269	promoter(1k)	-508	XM_005263434.1	KIF1B	23095	kinesin family member 1B	protein-coding
PRDM-Myc400-NC_peak_51	chr1	11101020	11102833	intron	5369	NM_006610.3	MASP2	10747	mannan-binding lectin serine peptidase 2	protein-coding
PRDM-Myc400-NC_peak_52	chr1	11505472	11505995	Intergenic	-33561	NM_020780.1	PTCHD2	57540	patched domain containing 2	protein-coding
PRDM-Myc400-NC_peak_53	chr1	11607530	11607873	Intergenic	46885	XM_005263486.1	PTCHD2	57540	patched domain containing 2	protein-coding
PRDM-Myc400-NC_peak_54	chr1	12149792	12150513	intron	26719	NM_001243.3	TNFRSF8	943	tumor necrosis factor receptor superfamily%2C member 8	protein-coding
PRDM-Myc400-NC_peak_55	chr1	12243503	12243991	intron	16687	NM_001066.2	TNFRSF1B	7133	tumor necrosis factor receptor superfamily%2C member 1B	protein-coding
PRDM-Myc400-NC_peak_56	chr1	12679768	12680136	promoter(3k)	-2132	NM_004753.4	DHRS3	9249	dehydrogenase%2Freductase %28SDR family%29 member 3	protein-coding
PRDM-Myc400-NC_peak_57	chr1	13792054	13792263	Intergenic	48083	NM_001010847.1	LRRC38	126755	leucine rich repeat containing 38	protein-coding
PRDM-Myc400-NC_peak_58	chr1	15846289	15846709	intron	4908	XM_005246014.1	CASP9	842	caspase 9%2C apoptosis-related cysteine peptidase	protein-coding
PRDM-Myc400-NC_peak_59	chr1	15850991	15851208	promoter(1k)	-160	NR_102732.1	CASP9	842	caspase 9%2C apoptosis-related cysteine peptidase	ncRNA
PRDM-Myc400-NC_peak_60	chr1	16469090	16469367	intron	10579	XM_005245751.1	EPHA2	1969	EPH receptor A2	protein-coding
PRDM-Myc400-NC_peak_61	chr1	16533108	16533319	intron	5890	NM_153213.3	ARHGEF19	128272	Rho guanine nucleotide exchange factor %28GEF%29 19	protein-coding
PRDM-Myc400-NC_peak_62	chr1	16693556	16693889	promoter(1k)	-15	XM_005245840.1	SZRD1	26099	SUZ RNA binding domain containing 1	protein-coding
PRDM-Myc400-NC_peak_63	chr1	16767174	16767445	exon	143	NM_018090.4	NECAP2	55707	NECAP endocytosis associated 2	protein-coding
PRDM-Myc400-NC_peak_64	chr1	16839715	16841063	downstream	391	NR_004430.2	RNU1-1	26871	RNA%2C U1 small nuclear 1	snRNA
PRDM-Myc400-NC_peak_65	chr1	16858373	16858584	Intergenic	4101	XR_241213.1	LOC100132147	100132147	uncharacterized LOC100132147	ncRNA
PRDM-Myc400-NC_peak_66	chr1	16992377	16993309	downstream	600	NR_004408.1	RNU1-3	26869	RNA%2C U1 small nuclear 3	snRNA
PRDM-Myc400-NC_peak_67	chr1	16993566	16993900	promoter(1k)	-290	NR_004408.1	RNU1-3	26869	RNA%2C U1 small nuclear 3	snRNA
PRDM-Myc400-NC_peak_68	chr1	17067108	17068174	downstream	630	NR_004421.1	RNU1-4	6060	RNA%2C U1 small nuclear 4	snRNA
PRDM-Myc400-NC_peak_69	chr1	17222591	17223573	promoter(1k)	-606	XM_005246051.1	LOC101928613	101928613	uncharacterized LOC101928613	protein-coding
PRDM-Myc400-NC_peak_70	chr1	17231231	17231576	Intergenic	-8928	XM_005246051.1	LOC101928613	101928613	uncharacterized LOC101928613	protein-coding
PRDM-Myc400-NC_peak_71	chr1	18174277	18174585	Intergenic	24945	XM_005246004.1	ACTL8	81569	actin-like 8	protein-coding
PRDM-Myc400-NC_peak_72	chr1	18711369	18711955	Intergenic	-95762	NM_152375.2	KLHDC7A	127707	kelch domain containing 7A	protein-coding
PRDM-Myc400-NC_peak_73	chr1	19236696	19237046	exon	45955	NM_001136265.1	IFFO2	126917	intermediate filament family orphan 2	protein-coding
PRDM-Myc400-NC_peak_74	chr1	21835318	21835525	promoter(1k)	-436	NM_001177520.1	ALPL	249	alkaline phosphatase%2C liver%2Fbone%2Fkidney	protein-coding
PRDM-Myc400-NC_peak_75	chr1	22557166	22557963	Intergenic	-35167	NR_039613.1	MIR4418	100616433	microRNA 4418	miRNA
PRDM-Myc400-NC_peak_76	chr1	24411720	24411961	intron	26824	NM_152372.3	MYOM3	127294	myomesin 3	protein-coding
PRDM-Myc400-NC_peak_77	chr1	24718810	24719044	intron	21335	NM_001199014.1	STPG1	90529	sperm-tail PG-rich repeat containing 1	protein-coding
PRDM-Myc400-NC_peak_78	chr1	25174657	25174863	Intergenic	103000	NM_013943.2	CLIC4	25932	chloride intracellular channel 4	protein-coding
PRDM-Myc400-NC_peak_79	chr1	25566277	25566804	Intergenic	7469	XR_241199.1	C1orf63	57035	chromosome 1 open reading frame 63	ncRNA
PRDM-Myc400-NC_peak_80	chr1	25574167	25574380	promoter(1k)	-264	XR_241199.1	C1orf63	57035	chromosome 1 open reading frame 63	ncRNA
PRDM-Myc400-NC_peak_81	chr1	27481797	27482087	promoter(1k)	-321	NM_003047.4	SLC9A1	6548	solute carrier family 9%2C subfamily A %28NHE1%2C cation proton antiporter 1%29%2C member 1	protein-coding
PRDM-Myc400-NC_peak_82	chr1	27866947	27867158	intron	63410	XM_005245853.1	AHDC1	27245	AT hook%2C DNA binding motif%2C containing 1	protein-coding
PRDM-Myc400-NC_peak_83	chr1	28764567	28764966	promoter(1k)	-17	XM_005245974.1	PHACTR4	65979	phosphatase and actin regulator 4	protein-coding
PRDM-Myc400-NC_peak_84	chr1	28832513	28832790	promoter(2k)	-1225	NR_002907.2	SNORA73A	6080	small nucleolar RNA%2C H%2FACA box 73A	snoRNA
PRDM-Myc400-NC_peak_85	chr1	29078014	29078305	intron	15024	NM_016258.2	YTHDF2	51441	YTH domain family%2C member 2	protein-coding
PRDM-Myc400-NC_peak_86	chr1	29214399	29214598	intron	23151	XM_005246054.1	LOC101928763	101928763	proline-rich protein 2-like	protein-coding
PRDM-Myc400-NC_peak_87	chr1	29327739	29327966	intron	114250	NM_001166005.1	EPB41	2035	erythrocyte membrane protein band 4.1 %28elliptocytosis 1%2C RH-linked%29	protein-coding
PRDM-Myc400-NC_peak_88	chr1	29849062	29849292	Intergenic	-172551	XR_241233.1	LOC101928460	101928460	uncharacterized LOC101928460	ncRNA
PRDM-Myc400-NC_peak_89	chr1	30408464	30408663	Intergenic	101895	XR_246309.1	LOC101929406	101929406	uncharacterized LOC101929406	ncRNA
PRDM-Myc400-NC_peak_90	chr1	30670991	30671288	Intergenic	-160681	XR_246309.1	LOC101929406	101929406	uncharacterized LOC101929406	ncRNA
PRDM-Myc400-NC_peak_91	chr1	30811369	30812153	Intergenic	-301302	XR_246309.1	LOC101929406	101929406	uncharacterized LOC101929406	ncRNA
PRDM-Myc400-NC_peak_92	chr1	30936831	30937242	Intergenic	259395	NM_002379.3	MATN1	4146	matrilin 1%2C cartilage matrix protein	protein-coding
PRDM-Myc400-NC_peak_93	chr1	30992028	30992537	Intergenic	204149	NM_002379.3	MATN1	4146	matrilin 1%2C cartilage matrix protein	protein-coding
PRDM-Myc400-NC_peak_94	chr1	31172604	31172929	Intergenic	23665	NM_002379.3	MATN1	4146	matrilin 1%2C cartilage matrix protein	protein-coding
PRDM-Myc400-NC_peak_95	chr1	31255355	31255554	Intergenic	-24772	NM_006762.2	LAPTM5	7805	lysosomal protein transmembrane 5	protein-coding
PRDM-Myc400-NC_peak_96	chr1	31384198	31384413	promoter(3k)	-2826	NM_014654.3	SDC3	9672	syndecan 3	protein-coding
PRDM-Myc400-NC_peak_97	chr1	31411594	31411895	intron	127093	XM_005271357.1	PUM1	9698	pumilio homolog 1 %28Drosophila%29	protein-coding
PRDM-Myc400-NC_peak_98	chr1	31755181	31755654	intron	14226	NM_004814.2	SNRNP40	9410	small nuclear ribonucleoprotein 40kDa %28U5%29	protein-coding
PRDM-Myc400-NC_peak_99	chr1	32174280	32174930	Intergenic	-4837	NM_001856.3	COL16A1	1307	collagen%2C type XVI%2C alpha 1	protein-coding
PRDM-Myc400-NC_peak_100	chr1	32324615	32325087	Intergenic	-43221	XM_005271313.1	SPOCD1	90853	SPOC domain containing 1	protein-coding
PRDM-Myc400-NC_peak_101	chr1	32440736	32440945	Intergenic	-36853	NM_080391.3	PTP4A2	8073	protein tyrosine phosphatase type IVA%2C member 2	protein-coding
PRDM-Myc400-NC_peak_102	chr1	32757707	32757945	promoter(1k)	-55	XM_005270791.1	HDAC1	3065	histone deacetylase 1	protein-coding
PRDM-Myc400-NC_peak_103	chr1	32860101	32860458	promoter(1k)	-238	XR_246281.1	BSDC1	55108	BSD domain containing 1	ncRNA
PRDM-Myc400-NC_peak_104	chr1	32937378	32937577	intron	6820	NM_001145720.1	ZBTB8B	728116	zinc finger and BTB domain containing 8B	protein-coding
PRDM-Myc400-NC_peak_105	chr1	32966423	32966759	Intergenic	35933	NM_001145720.1	ZBTB8B	728116	zinc finger and BTB domain containing 8B	protein-coding
PRDM-Myc400-NC_peak_106	chr1	33065821	33066030	exon	61154	NM_001040441.1	ZBTB8A	653121	zinc finger and BTB domain containing 8A	protein-coding
PRDM-Myc400-NC_peak_107	chr1	33592817	33593115	Intergenic	46199	XM_005270407.1	ADC	113451	arginine decarboxylase	protein-coding
PRDM-Myc400-NC_peak_108	chr1	34256132	34256489	intron	375132	NM_052896.3	CSMD2	114784	CUB and Sushi multiple domains 2	protein-coding
PRDM-Myc400-NC_peak_109	chr1	35407539	35407817	Intergenic	-16595	XM_005271091.1	DLGAP3	58512	discs%2C large %28Drosophila%29 homolog-associated protein 3	protein-coding
PRDM-Myc400-NC_peak_110	chr1	36396622	36397333	UTR5	614	XM_005270575.1	AGO3	192669	argonaute RISC catalytic component 3	protein-coding
PRDM-Myc400-NC_peak_111	chr1	36788847	36789064	intron	799	NM_018166.1	EVA1B	55194	eva-1 homolog B %28C. elegans%29	protein-coding
PRDM-Myc400-NC_peak_112	chr1	36915896	36916156	promoter(1k)	60	XM_005270463.1	OSCP1	127700	organic solute carrier partner 1	protein-coding
PRDM-Myc400-NC_peak_113	chr1	36959093	36959572	Intergenic	-10418	NM_000760.3	CSF3R	1441	colony stimulating factor 3 receptor %28granulocyte%29	protein-coding
PRDM-Myc400-NC_peak_114	chr1	37908092	37908566	Intergenic	31715	NR_038842.1	LOC728431	728431	uncharacterized LOC728431	ncRNA
PRDM-Myc400-NC_peak_115	chr1	39032128	39032519	Intergenic	293171	NM_001271851.1	RRAGC	64121	Ras-related GTP binding C	protein-coding
PRDM-Myc400-NC_peak_116	chr1	39071628	39072115	Intergenic	253623	NM_001271851.1	RRAGC	64121	Ras-related GTP binding C	protein-coding
PRDM-Myc400-NC_peak_117	chr1	39257896	39258169	Intergenic	67462	NM_001271851.1	RRAGC	64121	Ras-related GTP binding C	protein-coding
PRDM-Myc400-NC_peak_118	chr1	39741938	39742183	intron	7924	XM_005270698.1	MACF1	23499	microtubule-actin crosslinking factor 1	protein-coding
PRDM-Myc400-NC_peak_119	chr1	40997034	40997509	promoter(1k)	-167	XM_005270455.1	ZNF684	127396	zinc finger protein 684	protein-coding
PRDM-Myc400-NC_peak_120	chr1	41444764	41445217	promoter(1k)	-16	NM_001905.2	CTPS1	1503	CTP synthase 1	protein-coding
PRDM-Myc400-NC_peak_121	chr1	41996682	41998128	intron	386973	NM_001127714.2	HIVEP3	59269	human immunodeficiency virus type I enhancer binding protein 3	protein-coding
PRDM-Myc400-NC_peak_122	chr1	44443236	44443705	promoter(2k)	-1403	NM_003780.4	B4GALT2	8704	UDP-Gal:betaGlcNAc beta 1%2C4- galactosyltransferase%2C polypeptide 2	protein-coding
PRDM-Myc400-NC_peak_123	chr1	45204032	45204498	promoter(2k)	-1225	NM_006845.3	KIF2C	11004	kinesin family member 2C	protein-coding
PRDM-Myc400-NC_peak_124	chr1	45285226	45285439	downstream	23283	NM_001166292.1	PTCH2	8643	patched 2	protein-coding
PRDM-Myc400-NC_peak_125	chr1	45671714	45671969	exon	235	XM_005271072.1	ZSWIM5	57643	zinc finger%2C SWIM-type containing 5	protein-coding
PRDM-Myc400-NC_peak_126	chr1	45805916	45806128	promoter(1k)	-264	XM_005270882.1	MUTYH	4595	mutY homolog %28E. coli%29	protein-coding
PRDM-Myc400-NC_peak_127	chr1	46258116	46258484	Intergenic	-10969	XM_005270653.1	MAST2	23139	microtubule associated serine%2Fthreonine kinase 2	protein-coding
PRDM-Myc400-NC_peak_128	chr1	46936226	46936460	Intergenic	-20967	XR_246320.1	LOC101929651	101929651	uncharacterized LOC101929651	ncRNA
PRDM-Myc400-NC_peak_129	chr1	48402626	48403266	intron	59616	NM_001194986.1	TRABD2B	388630	TraB domain containing 2B	protein-coding
PRDM-Myc400-NC_peak_130	chr1	50747595	50747826	Intergenic	141408	NM_032110.2	DMRTA2	63950	DMRT-like family A2	protein-coding
PRDM-Myc400-NC_peak_131	chr1	50834736	50835260	Intergenic	54121	NM_032110.2	DMRTA2	63950	DMRT-like family A2	protein-coding
PRDM-Myc400-NC_peak_132	chr1	52259357	52259556	downstream	85020	XR_246269.1	NRD1	4898	nardilysin %28N-arginine dibasic convertase%29	ncRNA
PRDM-Myc400-NC_peak_133	chr1	55468426	55468836	intron	4014	NM_057176.2	BSND	7809	Bartter syndrome%2C infantile%2C with sensorineural deafness %28Barttin%29	protein-coding
PRDM-Myc400-NC_peak_134	chr1	57406871	57407297	intron	24729	NM_000066.3	C8B	732	complement component 8%2C beta polypeptide	protein-coding
PRDM-Myc400-NC_peak_135	chr1	59389642	59390067	Intergenic	-96226	XR_246328.1	LOC101926925	101926925	uncharacterized LOC101926925	ncRNA
PRDM-Myc400-NC_peak_136	chr1	59616690	59617077	Intergenic	-4405	NR_027120.1	HSD52	729467	uncharacterized LOC729467	ncRNA
PRDM-Myc400-NC_peak_137	chr1	61201102	61201360	intron	90025	XR_246330.1	LOC101926964	101926964	uncharacterized LOC101926964	ncRNA
PRDM-Myc400-NC_peak_138	chr1	62190572	62190825	exon	396	NM_032027.2	TM2D1	83941	TM2 domain containing 1	protein-coding
PRDM-Myc400-NC_peak_139	chr1	62209730	62210103	promoter(3k)	-2742	XM_005270342.1	INADL	10207	InaD-like %28Drosophila%29	protein-coding
PRDM-Myc400-NC_peak_140	chr1	63788682	63788968	promoter(1k)	-202	XM_003846364.2	LOC100996301	100996301	homeotic protein female sterile-like	protein-coding
PRDM-Myc400-NC_peak_141	chr1	63988863	63989386	promoter(1k)	-181	NR_045147.1	ITGB3BP	23421	integrin beta 3 binding protein %28beta3-endonexin%29	ncRNA
PRDM-Myc400-NC_peak_142	chr1	64059390	64059840	UTR5	135	NM_001172819.1	PGM1	5236	phosphoglucomutase 1	protein-coding
PRDM-Myc400-NC_peak_143	chr1	65721232	65721811	intron	1389	XM_005271366.1	DNAJC6	9829	DnaJ %28Hsp40%29 homolog%2C subfamily C%2C member 6	protein-coding
PRDM-Myc400-NC_peak_144	chr1	66475481	66475725	intron	17213	NM_001037340.1	PDE4B	5142	phosphodiesterase 4B%2C cAMP-specific	protein-coding
PRDM-Myc400-NC_peak_145	chr1	66866225	66866774	Intergenic	-132566	XM_005271262.1	SGIP1	84251	SH3-domain GRB2-like %28endophilin%29 interacting protein 1	protein-coding
PRDM-Myc400-NC_peak_146	chr1	67257930	67258180	Intergenic	8887	NM_005478.4	INSL5	10022	insulin-like 5	protein-coding
PRDM-Myc400-NC_peak_147	chr1	67624408	67625101	intron	20165	XM_005270512.1	IL23R	149233	interleukin 23 receptor	protein-coding
PRDM-Myc400-NC_peak_148	chr1	68319497	68319696	intron	21626	NR_040077.1	GNG12-AS1	100289178	GNG12 antisense RNA 1	ncRNA
PRDM-Myc400-NC_peak_149	chr1	70622336	70622535	intron	48826	XM_005271013.1	LRRC40	55631	leucine rich repeat containing 40	protein-coding
PRDM-Myc400-NC_peak_150	chr1	70876984	70877187	UTR5	132	XM_005270509.1	CTH	1491	cystathionase %28cystathionine gamma-lyase%29	protein-coding
PRDM-Myc400-NC_peak_151	chr1	71039137	71039695	Intergenic	-132720	XR_246342.1	LOC101927244	101927244	uncharacterized LOC101927244	ncRNA
PRDM-Myc400-NC_peak_152	chr1	71112315	71112817	Intergenic	-59570	XR_246342.1	LOC101927244	101927244	uncharacterized LOC101927244	ncRNA
PRDM-Myc400-NC_peak_153	chr1	71438790	71438989	intron	74601	NM_198719.1	PTGER3	5733	prostaglandin E receptor 3 %28subtype EP3%29	protein-coding
PRDM-Myc400-NC_peak_154	chr1	72748212	72748411	promoter(1k)	-35	NM_173808.2	NEGR1	257194	neuronal growth regulator 1	protein-coding
PRDM-Myc400-NC_peak_155	chr1	72834251	72834467	Intergenic	-85826	XM_005270723.1	NEGR1	257194	neuronal growth regulator 1	protein-coding
PRDM-Myc400-NC_peak_156	chr1	73423910	73424230	Intergenic	183116	XR_246343.1	LOC339468	339468	uncharacterized LOC339468	ncRNA
PRDM-Myc400-NC_peak_157	chr1	76190116	76190322	promoter(1k)	-161	XM_005270813.1	ACADM	34	acyl-CoA dehydrogenase%2C C-4 to C-12 straight chain	protein-coding
PRDM-Myc400-NC_peak_158	chr1	77481644	77482038	intron	148715	XM_005271238.1	ST6GALNAC5	81849	ST6 %28alpha-N-acetyl-neuraminyl-2%2C3-beta-galactosyl-1%2C3%29-N-acetylgalactosaminide alpha-2%2C6-sialyltransferase 5	protein-coding
PRDM-Myc400-NC_peak_159	chr1	78147833	78148197	intron	1080	XM_005270725.1	ZZZ3	26009	zinc finger%2C ZZ-type containing 3	protein-coding
PRDM-Myc400-NC_peak_160	chr1	78224993	78225440	intron	347	NM_201626.2	USP33	23032	ubiquitin specific peptidase 33	protein-coding
PRDM-Myc400-NC_peak_161	chr1	79070396	79070751	Intergenic	-15493	XM_005270391.1	IFI44L	10964	interferon-induced protein 44-like	protein-coding
PRDM-Myc400-NC_peak_162	chr1	79562188	79562946	Intergenic	-90072	NM_022159.3	ELTD1	64123	EGF%2C latrophilin and seven transmembrane domain containing 1	protein-coding
PRDM-Myc400-NC_peak_163	chr1	80427516	80427721	Intergenic	-679290	XR_246348.1	LOC101927412	101927412	uncharacterized LOC101927412	ncRNA
PRDM-Myc400-NC_peak_164	chr1	80663691	80663906	Intergenic	-443110	XR_246348.1	LOC101927412	101927412	uncharacterized LOC101927412	ncRNA
PRDM-Myc400-NC_peak_165	chr1	80827064	80827558	Intergenic	-279598	XR_246348.1	LOC101927412	101927412	uncharacterized LOC101927412	ncRNA
PRDM-Myc400-NC_peak_166	chr1	82340050	82340615	intron	72986	XM_005270671.1	LPHN2	23266	latrophilin 2	protein-coding
PRDM-Myc400-NC_peak_167	chr1	83243101	83243329	Intergenic	207390	XR_246352.1	LOC101927498	101927498	uncharacterized LOC101927498	ncRNA
PRDM-Myc400-NC_peak_168	chr1	84014068	84014282	Intergenic	102439	XR_246354.1	LOC101927542	101927542	uncharacterized LOC101927542	ncRNA
PRDM-Myc400-NC_peak_169	chr1	84321591	84321790	intron	4538	XR_246355.1	LOC101927560	101927560	uncharacterized LOC101927560	ncRNA
PRDM-Myc400-NC_peak_170	chr1	85666116	85666364	promoter(1k)	-330	XM_005271256.1	SYDE2	84144	synapse defective 1%2C Rho GTPase%2C homolog 2 %28C. elegans%29	protein-coding
PRDM-Myc400-NC_peak_171	chr1	85666632	85666909	promoter(1k)	-861	XM_005271256.1	SYDE2	84144	synapse defective 1%2C Rho GTPase%2C homolog 2 %28C. elegans%29	protein-coding
PRDM-Myc400-NC_peak_172	chr1	86048455	86048838	exon	2203	NM_001554.4	CYR61	3491	cysteine-rich%2C angiogenic inducer%2C 61	protein-coding
PRDM-Myc400-NC_peak_173	chr1	86072895	86073125	Intergenic	26566	NM_001554.4	CYR61	3491	cysteine-rich%2C angiogenic inducer%2C 61	protein-coding
PRDM-Myc400-NC_peak_174	chr1	87299153	87299370	Intergenic	80845	NM_004261.3	2018-09-15	9403	15 kDa selenoprotein	protein-coding
PRDM-Myc400-NC_peak_175	chr1	87800261	87800460	intron	6210	NM_006769.3	LMO4	8543	LIM domain only 4	protein-coding
PRDM-Myc400-NC_peak_176	chr1	88778738	88778962	Intergenic	257692	XR_246367.1	LOC101927891	101927891	uncharacterized LOC101927891	ncRNA
PRDM-Myc400-NC_peak_177	chr1	89356967	89357346	intron	144	NM_001514.5	GTF2B	2959	general transcription factor IIB	protein-coding
PRDM-Myc400-NC_peak_178	chr1	89458456	89458693	promoter(1k)	68	NM_001008661.2	CCBL2	56267	cysteine conjugate-beta lyase 2	protein-coding
PRDM-Myc400-NC_peak_179	chr1	90241806	90242070	Intergenic	-12425	XR_246372.1	LOC101927975	101927975	uncharacterized LOC101927975	ncRNA
PRDM-Myc400-NC_peak_180	chr1	91183262	91183559	promoter(1k)	-617	NM_020063.1	BARHL2	343472	BarH-like homeobox 2	protein-coding
PRDM-Myc400-NC_peak_181	chr1	91852719	91853179	intron	17477	NM_001017975.3	HFM1	164045	HFM1%2C ATP-dependent DNA helicase homolog %28S. cerevisiae%29	protein-coding
PRDM-Myc400-NC_peak_182	chr1	93406916	93407281	intron	19980	NM_001006605.4	FAM69A	388650	family with sequence similarity 69%2C member A	protein-coding
PRDM-Myc400-NC_peak_183	chr1	94146377	94146641	intron	166197	NM_001261408.1	BCAR3	8412	breast cancer anti-estrogen resistance 3	protein-coding
PRDM-Myc400-NC_peak_184	chr1	94312839	94313084	promoter(1k)	-256	NM_001261408.1	BCAR3	8412	breast cancer anti-estrogen resistance 3	protein-coding
PRDM-Myc400-NC_peak_185	chr1	94702619	94702890	intron	10496	XM_005271349.1	ARHGAP29	9411	Rho GTPase activating protein 29	protein-coding
PRDM-Myc400-NC_peak_186	chr1	94801584	94801783	Intergenic	2815	XR_110477.2	LOC100505940	100505940	uncharacterized LOC100505940	ncRNA
PRDM-Myc400-NC_peak_187	chr1	94822889	94823148	Intergenic	24150	XR_110477.2	LOC100505940	100505940	uncharacterized LOC100505940	ncRNA
PRDM-Myc400-NC_peak_188	chr1	95140389	95140786	Intergenic	67382	XR_246373.1	LOC101928079	101928079	uncharacterized LOC101928079	ncRNA
PRDM-Myc400-NC_peak_189	chr1	95319886	95320106	intron	34043	XM_005270439.1	SLC44A3	126969	solute carrier family 44%2C member 3	protein-coding
PRDM-Myc400-NC_peak_190	chr1	95391158	95391397	promoter(1k)	74	XM_005270435.1	CNN3	1266	calponin 3%2C acidic	protein-coding
PRDM-Myc400-NC_peak_191	chr1	95849680	95849892	Intergenic	-31976	XR_246377.1	LOC101928169	101928169	uncharacterized LOC101928169	ncRNA
PRDM-Myc400-NC_peak_192	chr1	98685324	98685636	intron	9213	NR_046088.1	LOC729987	729987	uncharacterized LOC729987	ncRNA
PRDM-Myc400-NC_peak_193	chr1	99618176	99618475	Intergenic	-111522	NM_014839.4	LPPR4	9890	lipid phosphate phosphatase-related protein type 4	protein-coding
PRDM-Myc400-NC_peak_194	chr1	100435757	100435989	promoter(1k)	-119	NM_001271685.1	SLC35A3	23443	solute carrier family 35 %28UDP-N-acetylglucosamine %28UDP-GlcNAc%29 transporter%29%2C member A3	protein-coding
PRDM-Myc400-NC_peak_195	chr1	101019621	101019976	Intergenic	16071	NM_022049.2	GPR88	54112	G protein-coupled receptor 88	protein-coding
PRDM-Myc400-NC_peak_196	chr1	101033417	101033705	Intergenic	29833	NM_022049.2	GPR88	54112	G protein-coupled receptor 88	protein-coding
PRDM-Myc400-NC_peak_197	chr1	101361567	101361972	promoter(1k)	-222	XM_005270623.1	EXTL2	2135	exostosin-like glycosyltransferase 2	protein-coding
PRDM-Myc400-NC_peak_198	chr1	102998440	102998654	Intergenic	-535757	NM_058170.2	OLFM3	118427	olfactomedin 3	protein-coding
PRDM-Myc400-NC_peak_199	chr1	104068704	104068903	exon	481	XM_005271009.1	RNPC3	55599	RNA-binding region %28RNP1%2C RRM%29 containing 3	protein-coding
PRDM-Myc400-NC_peak_200	chr1	105083215	105083475	Intergenic	467700	NR_033990.1	LOC100129138	100129138	THAP domain containing%2C apoptosis associated protein 3 pseudogene	ncRNA
PRDM-Myc400-NC_peak_201	chr1	109618304	109618813	promoter(1k)	65	NM_005645.3	TAF13	6884	TAF13 RNA polymerase II%2C TATA box binding protein %28TBP%29-associated factor%2C 18kDa	protein-coding
PRDM-Myc400-NC_peak_202	chr1	111119151	111119497	Intergenic	54772	XM_005270842.1	KCNA2	3737	potassium voltage-gated channel%2C shaker-related subfamily%2C member 2	protein-coding
PRDM-Myc400-NC_peak_203	chr1	112297980	112298216	promoter(1k)	-92	NM_007204.4	DDX20	11218	DEAD %28Asp-Glu-Ala-Asp%29 box polypeptide 20	protein-coding
PRDM-Myc400-NC_peak_204	chr1	113046186	113046385	intron	36246	NM_004185.3	WNT2B	7482	wingless-type MMTV integration site family%2C member 2B	protein-coding
PRDM-Myc400-NC_peak_205	chr1	113258707	113258906	promoter(1k)	-857	NM_005167.5	PPM1J	333926	protein phosphatase%2C Mg2%2B%2FMn2%2B dependent%2C 1J	protein-coding
PRDM-Myc400-NC_peak_206	chr1	113615634	113615928	promoter(1k)	-57	NR_103777.1	LOC100996251	100996251	uncharacterized LOC100996251	ncRNA
PRDM-Myc400-NC_peak_207	chr1	113933546	113933889	exon	631	XM_005270736.1	MAGI3	260425	membrane associated guanylate kinase%2C WW and PDZ domain containing 3	protein-coding
PRDM-Myc400-NC_peak_208	chr1	115435706	115436056	intron	38424	XM_005271157.1	SYCP1	6847	synaptonemal complex protein 1	protein-coding
PRDM-Myc400-NC_peak_209	chr1	116265913	116266112	intron	45413	NM_001232.3	CASQ2	845	calsequestrin 2 %28cardiac muscle%29	protein-coding
PRDM-Myc400-NC_peak_210	chr1	119839228	119839940	Intergenic	-71815	XM_005270913.1	HAO2	51179	hydroxyacid oxidase 2 %28long chain%29	protein-coding
PRDM-Myc400-NC_peak_211	chr1	120586415	120586835	intron	53255	XM_005270902.1	NOTCH2	4853	notch 2	protein-coding
PRDM-Myc400-NC_peak_212	chr1	120586937	120587205	intron	52809	XM_005270902.1	NOTCH2	4853	notch 2	protein-coding
PRDM-Myc400-NC_peak_213	chr1	121142652	121143142	Intergenic	35743	NM_001271872.1_dup	SRGAP2C	653464	SLIT-ROBO Rho GTPase activating protein 2C	protein-coding
PRDM-Myc400-NC_peak_214	chr1	144931667	144932181	UTR5	441	NM_001002811.2	PDE4DIP	9659	phosphodiesterase 4D interacting protein	protein-coding
PRDM-Myc400-NC_peak_215	chr1	145239299	145239603	intron	5936	XM_005272955.1	NOTCH2NL	388677	notch 2 N-terminal like	protein-coding
PRDM-Myc400-NC_peak_216	chr1	145369719	145369918	Intergenic	7369	XR_247002.1	LOC101928979	101928979	uncharacterized LOC101928979	ncRNA
PRDM-Myc400-NC_peak_217	chr1	145471542	145472277	promoter(1k)	-657	XM_005272953.1	ANKRD34A	284615	ankyrin repeat domain 34A	protein-coding
PRDM-Myc400-NC_peak_218	chr1	145507277	145508015	promoter(1k)	89	NM_005105.4	RBM8A	9939	RNA binding motif protein 8A	protein-coding
PRDM-Myc400-NC_peak_219	chr1	147311298	147311654	Intergenic	-58311	XM_005272951.1	GJA5	2702	gap junction protein%2C alpha 5%2C 40kDa	protein-coding
PRDM-Myc400-NC_peak_220	chr1	147711027	147711273	Intergenic	-10871	XR_247010.1	LOC101929292	101929292	uncharacterized LOC101929292	ncRNA
PRDM-Myc400-NC_peak_221	chr1	147860822	147861058	Intergenic	-13641	XR_247016.1	LOC101929438	101929438	uncharacterized LOC101929438	ncRNA
PRDM-Myc400-NC_peak_222	chr1	147932285	147932484	promoter(1k)	-405	NR_104014.1	FLJ39739	388685	uncharacterized FLJ39739	ncRNA
PRDM-Myc400-NC_peak_223	chr1	148000318	148001056	Intergenic	25178	XM_005272992.1	NBPF14	25832	neuroblastoma breakpoint family%2C member 14	protein-coding
PRDM-Myc400-NC_peak_224	chr1	148241005	148241234	Intergenic	-38584	NM_001164261.1	PPIAL4D	645142	peptidylprolyl isomerase A %28cyclophilin A%29-like 4D	protein-coding
PRDM-Myc400-NC_peak_225	chr1	148241531	148241749	Intergenic	-39104	NM_001164261.1	PPIAL4D	645142	peptidylprolyl isomerase A %28cyclophilin A%29-like 4D	protein-coding
PRDM-Myc400-NC_peak_226	chr1	148247537	148248429	Intergenic	-45447	NM_001164261.1	PPIAL4D	645142	peptidylprolyl isomerase A %28cyclophilin A%29-like 4D	protein-coding
PRDM-Myc400-NC_peak_227	chr1	148598124	148598872	Intergenic	40310	NM_001170755.2	NBPF15	284565	neuroblastoma breakpoint family%2C member 15	protein-coding
PRDM-Myc400-NC_peak_228	chr1	148605258	148605488	Intergenic	-38638	NM_001144032.1	PPIAL4E	730262	peptidylprolyl isomerase A %28cyclophilin A%29-like 4E	protein-coding
PRDM-Myc400-NC_peak_229	chr1	148760190	148761017	Intergenic	21162	NM_001102663.1	NBPF16	728936	neuroblastoma breakpoint family%2C member 16	protein-coding
PRDM-Myc400-NC_peak_230	chr1	148848022	148849856	Intergenic	-15523	XR_108343.2	FLJ37786	642691	uncharacterized LOC642691	ncRNA
PRDM-Myc400-NC_peak_231	chr1	148850052	148850369	Intergenic	-14251	XR_108343.2	FLJ37786	642691	uncharacterized LOC642691	ncRNA
PRDM-Myc400-NC_peak_232	chr1	149223186	149224052	promoter(1k)	-576	XM_005245706.1	LOC101929561	101929561	uncharacterized LOC101929561	protein-coding
PRDM-Myc400-NC_peak_233	chr1	149272482	149272781	Intergenic	-6844	NR_027002.1	LOC388692	388692	uncharacterized LOC388692	ncRNA
PRDM-Myc400-NC_peak_234	chr1	149605874	149606117	intron	29734	NR_046138.1	LINC00869	57234	long intergenic non-protein coding RNA 869	ncRNA
PRDM-Myc400-NC_peak_235	chr1	149658029	149658368	intron	81937	NR_046139.1	LINC00869	57234	long intergenic non-protein coding RNA 869	ncRNA
PRDM-Myc400-NC_peak_236	chr1	149804055	149804602	exon	114	XM_005245523.1	HIST2H4A	8370	histone cluster 2%2C H4a	protein-coding
PRDM-Myc400-NC_peak_237	chr1	149811387	149811671	downstream	1236	NM_021059.2	HIST2H3C	126961	histone cluster 2%2C H3c	protein-coding
PRDM-Myc400-NC_peak_238	chr1	149813940	149814259	promoter(2k)	-1335	NM_021059.2	HIST2H3C	126961	histone cluster 2%2C H3c	protein-coding
PRDM-Myc400-NC_peak_239	chr1	149832516	149832976	promoter(1k)	-21	NM_001034077.4	HIST2H4B	554313	histone cluster 2%2C H4b	protein-coding
PRDM-Myc400-NC_peak_240	chr1	149856821	149857020	promoter(2k)	-1604	NM_003517.2	HIST2H2AC	8338	histone cluster 2%2C H2ac	protein-coding
PRDM-Myc400-NC_peak_241	chr1	149858516	149858760	promoter(1k)	-406	NM_003528.2	HIST2H2BE	8349	histone cluster 2%2C H2be	protein-coding
PRDM-Myc400-NC_peak_242	chr1	150206796	150207024	intron	1594	NM_001280559.1	ANP32E	81611	acidic %28leucine-rich%29 nuclear phosphoprotein 32 family%2C member E	protein-coding
PRDM-Myc400-NC_peak_243	chr1	150254399	150254803	promoter(1k)	-443	XM_005244910.1	C1orf51	148523	chromosome 1 open reading frame 51	protein-coding
PRDM-Myc400-NC_peak_244	chr1	150336141	150336355	promoter(1k)	-376	XM_005245033.1	RPRD2	23248	regulation of nuclear pre-mRNA domain containing 2	protein-coding
PRDM-Myc400-NC_peak_245	chr1	150601611	150601958	promoter(1k)	-176	NM_207045.1	ENSA	2029	endosulfine alpha	protein-coding
PRDM-Myc400-NC_peak_246	chr1	151763303	151763544	promoter(1k)	-414	NM_001083965.1	TDRKH	11022	tudor and KH domain containing	protein-coding
PRDM-Myc400-NC_peak_247	chr1	151999445	151999645	Intergenic	8791	NR_103561.1	NBPF18P	441908	neuroblastoma breakpoint family%2C member 18%2C pseudogene	ncRNA
PRDM-Myc400-NC_peak_248	chr1	152032596	152033280	Intergenic	-11891	XR_241123.1	LOC101927949	101927949	uncharacterized LOC101927949	ncRNA
PRDM-Myc400-NC_peak_249	chr1	152033372	152033796	Intergenic	-12537	XR_241123.1	LOC101927949	101927949	uncharacterized LOC101927949	ncRNA
PRDM-Myc400-NC_peak_250	chr1	152034034	152034450	Intergenic	-13195	XR_241123.1	LOC101927949	101927949	uncharacterized LOC101927949	ncRNA
PRDM-Myc400-NC_peak_251	chr1	152127073	152127586	exon	4374	NM_001122965.1	RPTN	126638	repetin	protein-coding
PRDM-Myc400-NC_peak_252	chr1	152127944	152128259	exon	3602	NM_001122965.1	RPTN	126638	repetin	protein-coding
PRDM-Myc400-NC_peak_253	chr1	152128855	152129361	exon	2596	NM_001122965.1	RPTN	126638	repetin	protein-coding
PRDM-Myc400-NC_peak_254	chr1	152276502	152277148	exon	20854	NM_002016.1	FLG	2312	filaggrin	protein-coding
PRDM-Myc400-NC_peak_255	chr1	152278057	152278375	exon	19463	NM_002016.1	FLG	2312	filaggrin	protein-coding
PRDM-Myc400-NC_peak_256	chr1	152279021	152279348	exon	18494	NM_002016.1	FLG	2312	filaggrin	protein-coding
PRDM-Myc400-NC_peak_257	chr1	152283029	152283234	promoter(3k)	-2803	NR_103778.1	FLG-AS1	339400	FLG antisense RNA 1	ncRNA
PRDM-Myc400-NC_peak_258	chr1	152283382	152283598	promoter(3k)	-2445	NR_103778.1	FLG-AS1	339400	FLG antisense RNA 1	ncRNA
PRDM-Myc400-NC_peak_259	chr1	152323401	152323848	exon	8857	NM_001014342.2	FLG2	388698	filaggrin family member 2	protein-coding
PRDM-Myc400-NC_peak_260	chr1	152434038	152434253	Intergenic	-47396	NM_016190.2	CRNN	49860	cornulin	protein-coding
PRDM-Myc400-NC_peak_261	chr1	153152129	153152385	intron	5263	XR_241126.1	LOC101928009	101928009	uncharacterized LOC101928009	ncRNA
PRDM-Myc400-NC_peak_262	chr1	153575203	153575645	Intergenic	6167	XM_005244905.1	S100A16	140576	S100 calcium binding protein A16	protein-coding
PRDM-Myc400-NC_peak_263	chr1	153820050	153820278	intron	75287	NM_020699.2	GATAD2B	57459	GATA zinc finger domain containing 2B	protein-coding
PRDM-Myc400-NC_peak_264	chr1	153895094	153895297	promoter(1k)	-690	XR_241129.1	LOC101928059	101928059	uncharacterized LOC101928059	ncRNA
PRDM-Myc400-NC_peak_265	chr1	153895664	153895913	promoter(1k)	-97	XR_241129.1	LOC101928059	101928059	uncharacterized LOC101928059	ncRNA
PRDM-Myc400-NC_peak_266	chr1	153922954	153923394	intron	7945	XM_005244948.1	CRTC2	200186	CREB regulated transcription coactivator 2	protein-coding
PRDM-Myc400-NC_peak_267	chr1	153936229	153936428	promoter(1k)	-485	NM_001271957.1	SLC39A1	27173	solute carrier family 39 %28zinc transporter%29%2C member 1	protein-coding
PRDM-Myc400-NC_peak_268	chr1	154934157	154934505	promoter(1k)	-73	NM_138300.3	PYGO2	90780	pygopus homolog 2 %28Drosophila%29	protein-coding
PRDM-Myc400-NC_peak_269	chr1	155197258	155197542	promoter(1k)	-75	NR_002188.2	GBAP1	2630	glucosidase%2C beta%2C acid pseudogene 1	ncRNA
PRDM-Myc400-NC_peak_270	chr1	155278420	155278632	promoter(1k)	-13	NM_001242824.1	FDPS	2224	farnesyl diphosphate synthase	protein-coding
PRDM-Myc400-NC_peak_271	chr1	156163717	156164065	promoter(1k)	16	XM_005245626.1	SLC25A44	9673	solute carrier family 25%2C member 44	protein-coding
PRDM-Myc400-NC_peak_272	chr1	157107925	157108199	intron	321	NM_001145312.1	ETV3	2117	ets variant 3	protein-coding
PRDM-Myc400-NC_peak_273	chr1	160001442	160001885	exon	119	NM_145167.2	PIGM	93183	phosphatidylinositol glycan anchor biosynthesis%2C class M	protein-coding
PRDM-Myc400-NC_peak_274	chr1	160048608	160048839	promoter(3k)	-2636	NM_004983.2	KCNJ9	3765	potassium inwardly-rectifying channel%2C subfamily J%2C member 9	protein-coding
PRDM-Myc400-NC_peak_275	chr1	161101535	161101783	UTR5	324	XM_005245598.1	DEDD	9191	death effector domain containing	protein-coding
PRDM-Myc400-NC_peak_276	chr1	161582028	161582515	Intergenic	6423	NR_024151.1	HSPA7	3311	heat shock 70kDa protein 7 %28HSP70B%29	ncRNA
PRDM-Myc400-NC_peak_277	chr1	161941184	161942211	Intergenic	52474	XM_005245076.1	OLFML2B	25903	olfactomedin-like 2B	protein-coding
PRDM-Myc400-NC_peak_278	chr1	162596282	162596529	Intergenic	-5822	NM_001014796.1	DDR2	4921	discoidin domain receptor tyrosine kinase 2	protein-coding
PRDM-Myc400-NC_peak_279	chr1	162760721	162760921	intron	325	NM_016371.2	HSD17B7	51478	hydroxysteroid %2817-beta%29 dehydrogenase 7	protein-coding
PRDM-Myc400-NC_peak_280	chr1	163291468	163291748	promoter(1k)	-27	NM_001254748.1	RGS5	8490	regulator of G-protein signaling 5	protein-coding
PRDM-Myc400-NC_peak_281	chr1	165667550	165667769	promoter(1k)	-327	NR_036683.1	LOC440700	440700	carbonic anhydrase XIV %28CA14%29 pseudogene	ncRNA
PRDM-Myc400-NC_peak_282	chr1	166595926	166596232	Intergenic	22926	NR_002925.2	FMO9P	116123	flavin containing monooxygenase 9 pseudogene	ncRNA
PRDM-Myc400-NC_peak_283	chr1	167904677	167904881	promoter(2k)	-1018	NM_018442.3	DCAF6	55827	DDB1 and CUL4 associated factor 6	protein-coding
PRDM-Myc400-NC_peak_284	chr1	167905767	167906135	promoter(1k)	95	XM_005245331.1	DCAF6	55827	DDB1 and CUL4 associated factor 6	protein-coding
PRDM-Myc400-NC_peak_285	chr1	168182086	168182342	Intergenic	-13041	NM_199344.2	SFT2D2	375035	SFT2 domain containing 2	protein-coding
PRDM-Myc400-NC_peak_286	chr1	169336807	169337123	promoter(1k)	-157	XM_005245561.1	BLZF1	8548	basic leucine zipper nuclear factor 1	protein-coding
PRDM-Myc400-NC_peak_287	chr1	169337498	169337726	promoter(1k)	-426	NM_197972.1	NME7	29922	NME%2FNM23 family member 7	protein-coding
PRDM-Myc400-NC_peak_288	chr1	169780583	169781168	intron	16695	XM_005245318.1	C1orf112	55732	chromosome 1 open reading frame 112	protein-coding
PRDM-Myc400-NC_peak_289	chr1	173363735	173364286	intron	82283	NR_037845.1	LOC100506023	100506023	uncharacterized LOC100506023	ncRNA
PRDM-Myc400-NC_peak_290	chr1	173793291	173793535	promoter(1k)	-143	NM_001171182.1	CENPL	91687	centromere protein L	protein-coding
PRDM-Myc400-NC_peak_291	chr1	173837131	173837585	promoter(1k)	-77	XM_005245546.1	ZBTB37	84614	zinc finger and BTB domain containing 37	protein-coding
PRDM-Myc400-NC_peak_292	chr1	173991093	173991869	Intergenic	-29271	XM_005244918.1	RC3H1	149041	ring finger and CCCH-type domains 1	protein-coding
PRDM-Myc400-NC_peak_293	chr1	174788369	174788568	intron	659847	XM_005245680.1	RABGAP1L	9910	RAB GTPase activating protein 1-like	protein-coding
PRDM-Myc400-NC_peak_294	chr1	178664463	178665741	Intergenic	18218	NR_039622.1	MIR4424	100616328	microRNA 4424	miRNA
PRDM-Myc400-NC_peak_295	chr1	179851790	179852111	exon	774	NM_015602.3	TOR1AIP1	26092	torsin A interacting protein 1	protein-coding
PRDM-Myc400-NC_peak_296	chr1	179924193	179924392	intron	342	XM_005245637.1	CEP350	9857	centrosomal protein 350kDa	protein-coding
PRDM-Myc400-NC_peak_297	chr1	180062251	180062502	exon	138426	XM_005245635.1	CEP350	9857	centrosomal protein 350kDa	protein-coding
PRDM-Myc400-NC_peak_298	chr1	180991943	180992164	promoter(1k)	-1	XM_005244824.1	STX6	10228	syntaxin 6	protein-coding
PRDM-Myc400-NC_peak_299	chr1	183440992	183441375	promoter(1k)	-428	XM_005245656.1	SMG7	9887	SMG7 nonsense mediated mRNA decay factor	protein-coding
PRDM-Myc400-NC_peak_300	chr1	184020704	184020954	promoter(1k)	18	NM_052965.2	TSEN15	116461	TSEN15 tRNA splicing endonuclease subunit	protein-coding
PRDM-Myc400-NC_peak_301	chr1	186055852	186056112	intron	352299	NM_031935.2	HMCN1	83872	hemicentin 1	protein-coding
PRDM-Myc400-NC_peak_302	chr1	186344611	186345011	promoter(1k)	-79	NM_001164245.1	C1orf27	54953	chromosome 1 open reading frame 27	protein-coding
PRDM-Myc400-NC_peak_303	chr1	193028363	193029100	promoter(1k)	-209	NM_001199262.1	UCHL5	51377	ubiquitin carboxyl-terminal hydrolase L5	protein-coding
PRDM-Myc400-NC_peak_304	chr1	193074528	193074731	promoter(1k)	-266	XM_005245232.1	GLRX2	51022	glutaredoxin 2	protein-coding
PRDM-Myc400-NC_peak_305	chr1	193420283	193420756	Intergenic	102257	XR_241166.1	LOC101929184	101929184	uncharacterized LOC101929184	ncRNA
PRDM-Myc400-NC_peak_306	chr1	197505206	197505450	intron	239295	XM_005244931.1	DENND1B	163486	DENN%2FMADD domain containing 1B	protein-coding
PRDM-Myc400-NC_peak_307	chr1	197885156	197885365	promoter(2k)	-1256	NM_020204.2	LHX9	56956	LIM homeobox 9	protein-coding
PRDM-Myc400-NC_peak_308	chr1	200638778	200638985	intron	273	XR_241168.1	LOC101929224	101929224	uncharacterized LOC101929224	ncRNA
PRDM-Myc400-NC_peak_309	chr1	200708069	200708588	promoter(1k)	-357	XM_005245042.1	CAMSAP2	23271	calmodulin regulated spectrin-associated protein family%2C member 2	protein-coding
PRDM-Myc400-NC_peak_310	chr1	200975568	200977069	intron	16509	NM_001252103.1	KIF21B	23046	kinesin family member 21B	protein-coding
PRDM-Myc400-NC_peak_311	chr1	201320603	201321050	Intergenic	4924	XR_241171.1	LOC101929326	101929326	uncharacterized LOC101929326	ncRNA
PRDM-Myc400-NC_peak_312	chr1	201798438	201798785	intron	324	NM_018085.4	IPO9	55705	importin 9	protein-coding
PRDM-Myc400-NC_peak_313	chr1	201957636	201957847	intron	5123	XM_005245419.1	RNPEP	6051	arginyl aminopeptidase %28aminopeptidase B%29	protein-coding
PRDM-Myc400-NC_peak_314	chr1	203835772	203836029	intron	5161	NM_003094.2	SNRPE	6635	small nuclear ribonucleoprotein polypeptide E	protein-coding
PRDM-Myc400-NC_peak_315	chr1	204485498	204485697	promoter(1k)	91	NM_002393.4	MDM4	4194	Mdm4 p53 binding protein homolog %28mouse%29	protein-coding
PRDM-Myc400-NC_peak_316	chr1	204715793	204716190	Intergenic	-61395	NM_201630.1	LRRN2	10446	leucine rich repeat neuronal 2	protein-coding
PRDM-Myc400-NC_peak_317	chr1	204765050	204765933	Intergenic	-32290	NM_001005388.2	NFASC	23114	neurofascin	protein-coding
PRDM-Myc400-NC_peak_318	chr1	205180392	205180618	exon	222	NM_199462.2	DSTYK	25778	dual serine%2Fthreonine and tyrosine protein kinase	protein-coding
PRDM-Myc400-NC_peak_319	chr1	205180712	205180913	promoter(1k)	-86	NM_199462.2	DSTYK	25778	dual serine%2Fthreonine and tyrosine protein kinase	protein-coding
PRDM-Myc400-NC_peak_320	chr1	205601215	205601572	UTR5	606	NM_021795.2	ELK4	2005	ELK4%2C ETS-domain protein %28SRF accessory protein 1%29	protein-coding
PRDM-Myc400-NC_peak_321	chr1	205719323	205719563	promoter(1k)	-95	XM_005245454.1	NUCKS1	64710	nuclear casein kinase and cyclin-dependent kinase substrate 1	protein-coding
PRDM-Myc400-NC_peak_322	chr1	205815845	205816073	intron	3317	XR_241071.1	PM20D1	148811	peptidase M20 domain containing 1	ncRNA
PRDM-Myc400-NC_peak_323	chr1	205823846	205824094	Intergenic	-4694	NM_152491.4	PM20D1	148811	peptidase M20 domain containing 1	protein-coding
PRDM-Myc400-NC_peak_324	chr1	207272152	207272607	intron	10170	XM_005273254.1	C4BPB	725	complement component 4 binding protein%2C beta	protein-coding
PRDM-Myc400-NC_peak_325	chr1	208167724	208167950	Intergenic	-83095	XM_005273354.1	CD34	947	CD34 molecule	protein-coding
PRDM-Myc400-NC_peak_326	chr1	208900911	208901165	Intergenic	-244761	XR_110854.1	LOC100506899	100506899	uncharacterized LOC100506899	ncRNA
PRDM-Myc400-NC_peak_327	chr1	210547015	210547385	intron	30574	XM_005273180.1	HHAT	55733	hedgehog acyltransferase	protein-coding
PRDM-Myc400-NC_peak_328	chr1	210567389	210567594	intron	65896	NM_001170564.1	HHAT	55733	hedgehog acyltransferase	protein-coding
PRDM-Myc400-NC_peak_329	chr1	210684728	210684988	intron	168232	XM_005273180.1	HHAT	55733	hedgehog acyltransferase	protein-coding
PRDM-Myc400-NC_peak_330	chr1	210827094	210827652	intron	310747	XM_005273180.1	HHAT	55733	hedgehog acyltransferase	protein-coding
PRDM-Myc400-NC_peak_331	chr1	211296708	211297160	intron	10523	NM_172362.2	KCNH1	3756	potassium voltage-gated channel%2C subfamily H %28eag-related%29%2C member 1	protein-coding
PRDM-Myc400-NC_peak_332	chr1	211496836	211497133	promoter(3k)	-2864	XM_005273250.1	TRAF5	7188	TNF receptor-associated factor 5	protein-coding
PRDM-Myc400-NC_peak_333	chr1	212003727	212004056	promoter(1k)	-312	XM_005273364.1	LPGAT1	9926	lysophosphatidylglycerol acyltransferase 1	protein-coding
PRDM-Myc400-NC_peak_334	chr1	213188780	213189035	promoter(1k)	-65	XM_005273348.1	ANGEL2	90806	angel homolog 2 %28Drosophila%29	protein-coding
PRDM-Myc400-NC_peak_335	chr1	214230983	214231253	Intergenic	69840	NM_001270616.1	PROX1	5629	prospero homeobox 1	protein-coding
PRDM-Myc400-NC_peak_336	chr1	214724347	214724581	intron	560	NM_005401.4	PTPN14	5784	protein tyrosine phosphatase%2C non-receptor type 14	protein-coding
PRDM-Myc400-NC_peak_337	chr1	215741297	215741571	intron	906	XM_005273156.1	KCTD3	51133	potassium channel tetramerization domain containing 3	protein-coding
PRDM-Myc400-NC_peak_338	chr1	218847672	218848137	Intergenic	329229	NM_001135599.2	TGFB2	7042	transforming growth factor%2C beta 2	protein-coding
PRDM-Myc400-NC_peak_339	chr1	219479933	219480289	Intergenic	88227	XR_247062.1	LOC101929666	101929666	uncharacterized LOC101929666	ncRNA
PRDM-Myc400-NC_peak_340	chr1	219822986	219823299	Intergenic	217753	XR_247064.1	LOC101929713	101929713	uncharacterized LOC101929713	ncRNA
PRDM-Myc400-NC_peak_341	chr1	220234980	220235179	intron	28086	XM_005273004.1	BPNT1	10380	3%27%282%27%29%2C 5%27-bisphosphate nucleotidase 1	protein-coding
PRDM-Myc400-NC_peak_342	chr1	221175231	221176037	Intergenic	-75546	XR_247066.1	LOC101929750	101929750	uncharacterized LOC101929750	ncRNA
PRDM-Myc400-NC_peak_343	chr1	221612761	221612970	Intergenic	-103228	NR_024236.1	C1orf140	400804	uncharacterized LOC400804	ncRNA
PRDM-Myc400-NC_peak_344	chr1	221785514	221785820	Intergenic	129849	NM_007207.4	DUSP10	11221	dual specificity phosphatase 10	protein-coding
PRDM-Myc400-NC_peak_345	chr1	221915823	221916205	promoter(1k)	-498	NM_007207.4	DUSP10	11221	dual specificity phosphatase 10	protein-coding
PRDM-Myc400-NC_peak_346	chr1	222001138	222001337	Intergenic	12789	XR_247067.1	LOC101929771	101929771	uncharacterized LOC101929771	ncRNA
PRDM-Myc400-NC_peak_347	chr1	222288000	222288253	Intergenic	-274100	XR_247067.1	LOC101929771	101929771	uncharacterized LOC101929771	ncRNA
PRDM-Myc400-NC_peak_348	chr1	222763121	222763376	promoter(1k)	26	NM_001201536.1	TAF1A	9015	TATA box binding protein %28TBP%29-associated factor%2C RNA polymerase I%2C A%2C 48kDa	protein-coding
PRDM-Myc400-NC_peak_349	chr1	223503015	223503284	intron	34394	NM_001037175.2	SUSD4	55061	sushi domain containing 4	protein-coding
PRDM-Myc400-NC_peak_350	chr1	225841090	225841627	promoter(1k)	-551	XM_005273181.1	ENAH	55740	enabled homolog %28Drosophila%29	protein-coding
PRDM-Myc400-NC_peak_351	chr1	228086957	228087178	Intergenic	48608	NM_003395.2	WNT9A	7483	wingless-type MMTV integration site family%2C member 9A	protein-coding
PRDM-Myc400-NC_peak_352	chr1	228089805	228090069	Intergenic	45739	NM_003395.2	WNT9A	7483	wingless-type MMTV integration site family%2C member 9A	protein-coding
PRDM-Myc400-NC_peak_353	chr1	228140835	228141072	Intergenic	-5278	NM_003395.2	WNT9A	7483	wingless-type MMTV integration site family%2C member 9A	protein-coding
PRDM-Myc400-NC_peak_354	chr1	228199086	228199354	intron	4468	XM_005273340.1	WNT3A	89780	wingless-type MMTV integration site family%2C member 3A	protein-coding
PRDM-Myc400-NC_peak_355	chr1	228210939	228211382	intron	16409	XM_005273340.1	WNT3A	89780	wingless-type MMTV integration site family%2C member 3A	protein-coding
PRDM-Myc400-NC_peak_356	chr1	228230341	228230704	intron	35771	XM_005273340.1	WNT3A	89780	wingless-type MMTV integration site family%2C member 3A	protein-coding
PRDM-Myc400-NC_peak_357	chr1	228243137	228243357	intron	48495	XM_005273340.1	WNT3A	89780	wingless-type MMTV integration site family%2C member 3A	protein-coding
PRDM-Myc400-NC_peak_358	chr1	228383169	228383519	intron	940	XR_247087.1	LOC101927384	101927384	uncharacterized LOC101927384	ncRNA
PRDM-Myc400-NC_peak_359	chr1	228497856	228498392	intron	102293	NM_001098623.2	OBSCN	84033	obscurin%2C cytoskeletal calmodulin and titin-interacting RhoGEF	protein-coding
PRDM-Myc400-NC_peak_360	chr1	228507680	228508433	intron	112317	XM_005273298.1	OBSCN	84033	obscurin%2C cytoskeletal calmodulin and titin-interacting RhoGEF	protein-coding
PRDM-Myc400-NC_peak_361	chr1	228536927	228538710	intron	142079	XM_005273298.1	OBSCN	84033	obscurin%2C cytoskeletal calmodulin and titin-interacting RhoGEF	protein-coding
PRDM-Myc400-NC_peak_362	chr1	228572732	228573398	Intergenic	21519	XM_005273281.1	TRIM11	81559	tripartite motif containing 11	protein-coding
PRDM-Myc400-NC_peak_363	chr1	228698535	228699014	intron	924	XM_001722031.4	BTNL10	100129094	butyrophilin-like 10	protein-coding
PRDM-Myc400-NC_peak_364	chr1	228757969	228758299	promoter(1k)	-822	NR_023368.1	RNA5S6	100169757	RNA%2C 5S ribosomal 6	rRNA
PRDM-Myc400-NC_peak_365	chr1	228760195	228760505	promoter(1k)	-818	NR_023369.1	RNA5S7	100169758	RNA%2C 5S ribosomal 7	rRNA
PRDM-Myc400-NC_peak_366	chr1	228766960	228767173	promoter(1k)	-812	NR_023372.1	RNA5S10	100169761	RNA%2C 5S ribosomal 10	rRNA
PRDM-Myc400-NC_peak_367	chr1	228771295	228771530	promoter(1k)	-677	NR_023374.1	RNA5S12	100169763	RNA%2C 5S ribosomal 12	rRNA
PRDM-Myc400-NC_peak_368	chr1	229204693	229205392	Intergenic	-201766	NR_073545.1	RAB4A	5867	RAB4A%2C member RAS oncogene family	ncRNA
PRDM-Myc400-NC_peak_369	chr1	229694802	229695131	promoter(1k)	-525	NM_012089.2	ABCB10	23456	ATP-binding cassette%2C sub-family B %28MDR%2FTAP%29%2C member 10	protein-coding
PRDM-Myc400-NC_peak_370	chr1	230471427	230471835	intron	90043	NM_001258311.1	PGBD5	79605	piggyBac transposable element derived 5	protein-coding
PRDM-Myc400-NC_peak_371	chr1	230767169	230767672	Intergenic	-10781	NM_007357.2	COG2	22796	component of oligomeric golgi complex 2	protein-coding
PRDM-Myc400-NC_peak_372	chr1	234195285	234195753	intron	154840	NM_173508.2	SLC35F3	148641	solute carrier family 35%2C member F3	protein-coding
PRDM-Myc400-NC_peak_373	chr1	235967548	235967815	intron	79292	XR_247020.1	LYST	1130	lysosomal trafficking regulator	ncRNA
PRDM-Myc400-NC_peak_374	chr1	236131436	236131667	Intergenic	-84544	NR_102436.2	LYST	1130	lysosomal trafficking regulator	ncRNA
PRDM-Myc400-NC_peak_375	chr1	236849010	236849541	promoter(1k)	-478	NM_001278344.1	ACTN2	88	actinin%2C alpha 2	protein-coding
PRDM-Myc400-NC_peak_376	chr1	236877121	236877466	intron	27540	NM_001103.3	ACTN2	88	actinin%2C alpha 2	protein-coding
PRDM-Myc400-NC_peak_377	chr1	237766337	237766672	intron	560995	XM_005273224.1	RYR2	6262	ryanodine receptor 2 %28cardiac%29	protein-coding
PRDM-Myc400-NC_peak_378	chr1	239895534	239896026	intron	12932	XM_005273035.1	CHRM3	1131	cholinergic receptor%2C muscarinic 3	protein-coding
PRDM-Myc400-NC_peak_379	chr1	240311347	240311762	intron	56304	XM_005273200.1	FMN2	56776	formin 2	protein-coding
PRDM-Myc400-NC_peak_380	chr1	241139931	241140358	intron	380246	XM_005273218.1	RGS7	6000	regulator of G-protein signaling 7	protein-coding
PRDM-Myc400-NC_peak_381	chr1	241646699	241647054	Intergenic	36208	NM_000143.3	FH	2271	fumarate hydratase	protein-coding
PRDM-Myc400-NC_peak_382	chr1	242357737	242358072	intron	330093	NM_152666.2	PLD5	200150	phospholipase D family%2C member 5	protein-coding
PRDM-Myc400-NC_peak_383	chr1	242419942	242420514	intron	267770	NM_152666.2	PLD5	200150	phospholipase D family%2C member 5	protein-coding
PRDM-Myc400-NC_peak_384	chr1	243643688	243644008	intron	224541	XM_005273012.1	SDCCAG8	10806	serologically defined colon cancer antigen 8	protein-coding
PRDM-Myc400-NC_peak_385	chr1	244356658	244357039	Intergenic	129211	XR_110857.2	LOC440742	440742	uncharacterized LOC440742	ncRNA
PRDM-Myc400-NC_peak_386	chr1	244410212	244410670	Intergenic	-105496	NM_001012970.2	C1orf100	200159	chromosome 1 open reading frame 100	protein-coding
PRDM-Myc400-NC_peak_387	chr1	244438192	244440062	Intergenic	-76810	NM_001012970.2	C1orf100	200159	chromosome 1 open reading frame 100	protein-coding
PRDM-Myc400-NC_peak_388	chr1	244999515	244999748	intron	993	NM_198076.4	COX20	116228	COX20 cytochrome C oxidase assembly factor	protein-coding
PRDM-Myc400-NC_peak_389	chr1	245027010	245027327	exon	658	NM_031844.2	HNRNPU	3192	heterogeneous nuclear ribonucleoprotein U %28scaffold attachment factor A%29	protein-coding
PRDM-Myc400-NC_peak_390	chr1	245133289	245134574	intron	301	NR_026587.1	EFCAB2	84288	EF-hand calcium binding domain 2	ncRNA
PRDM-Myc400-NC_peak_391	chr1	245306248	245306960	Intergenic	-11683	NM_018012.3	KIF26B	55083	kinesin family member 26B	protein-coding
PRDM-Myc400-NC_peak_392	chr1	246187432	246188669	intron	392663	NM_022743.2	SMYD3	64754	SET and MYND domain containing 3	protein-coding
PRDM-Myc400-NC_peak_393	chr1	246729489	246729823	promoter(1k)	17	NM_152609.2	CNST	163882	consortin%2C connexin sorting protein	protein-coding
PRDM-Myc400-NC_peak_394	chr1	246948853	246949270	intron	54412	XM_001717074.5	LOC100130097	100130097	kinesin-like protein family member 6-like	protein-coding
PRDM-Myc400-NC_peak_395	chr1	247171230	247171450	promoter(1k)	55	NM_020394.4	ZNF695	57116	zinc finger protein 695	protein-coding
PRDM-Myc400-NC_peak_396	chr1	247279105	247279409	Intergenic	-3538	NM_207401.1	C1orf229	388759	chromosome 1 open reading frame 229	protein-coding
PRDM-Myc400-NC_peak_397	chr1	247280121	247280490	Intergenic	-4587	NM_207401.1	C1orf229	388759	chromosome 1 open reading frame 229	protein-coding
PRDM-Myc400-NC_peak_398	chr1	247281513	247281910	Intergenic	-5993	NM_207401.1	C1orf229	388759	chromosome 1 open reading frame 229	protein-coding
PRDM-Myc400-NC_peak_399	chr1	247292283	247293374	intron	42489	NM_001243740.1	ZNF124	7678	zinc finger protein 124	protein-coding
PRDM-Myc400-NC_peak_400	chr1	247747790	247748253	Intergenic	-3640	NM_001001915.1	OR2G2	81470	olfactory receptor%2C family 2%2C subfamily G%2C member 2	protein-coding
PRDM-Myc400-NC_peak_401	chr1	247802848	247803047	promoter(1k)	-242	XM_005273092.1	TRIM58	25893	tripartite motif containing 58	protein-coding
PRDM-Myc400-NC_peak_402	chr1	249097852	249098051	Intergenic	13320	XM_005270337.1	SH3BP5L	80851	SH3-binding domain protein 5-like	protein-coding
PRDM-Myc400-NC_peak_403	chr1	249132125	249132331	promoter(1k)	-181	XM_005270336.1	ZNF672	79894	zinc finger protein 672	protein-coding
PRDM-Myc400-NC_peak_404	chr1	249132576	249133020	intron	268	NM_024836.1	ZNF672	79894	zinc finger protein 672	protein-coding
PRDM-Myc400-NC_peak_405	chr1	249168705	249169018	Intergenic	-15547	NM_001193328.1	ZNF692	55657	zinc finger protein 692	protein-coding
PRDM-Myc400-NC_peak_406	chr10	1203225	1203483	promoter(3k)	-2354	NR_015376.2	LINC00200	399706	long intergenic non-protein coding RNA 200	ncRNA
PRDM-Myc400-NC_peak_407	chr10	1257076	1257508	intron	522378	NM_018702.3	ADARB2	105	adenosine deaminase%2C RNA-specific%2C B2 %28non-functional%29	protein-coding
PRDM-Myc400-NC_peak_408	chr10	1258893	1259394	intron	520526	NM_018702.3	ADARB2	105	adenosine deaminase%2C RNA-specific%2C B2 %28non-functional%29	protein-coding
PRDM-Myc400-NC_peak_409	chr10	1389988	1390395	intron	389478	NM_018702.3	ADARB2	105	adenosine deaminase%2C RNA-specific%2C B2 %28non-functional%29	protein-coding
PRDM-Myc400-NC_peak_410	chr10	1457165	1457479	intron	322348	NM_018702.3	ADARB2	105	adenosine deaminase%2C RNA-specific%2C B2 %28non-functional%29	protein-coding
PRDM-Myc400-NC_peak_411	chr10	1537738	1539019	intron	241291	NM_018702.3	ADARB2	105	adenosine deaminase%2C RNA-specific%2C B2 %28non-functional%29	protein-coding
PRDM-Myc400-NC_peak_412	chr10	1540935	1541136	intron	238634	NM_018702.3	ADARB2	105	adenosine deaminase%2C RNA-specific%2C B2 %28non-functional%29	protein-coding
PRDM-Myc400-NC_peak_413	chr10	1541216	1541792	intron	238166	NM_018702.3	ADARB2	105	adenosine deaminase%2C RNA-specific%2C B2 %28non-functional%29	protein-coding
PRDM-Myc400-NC_peak_414	chr10	1611035	1611519	intron	168393	NM_018702.3	ADARB2	105	adenosine deaminase%2C RNA-specific%2C B2 %28non-functional%29	protein-coding
PRDM-Myc400-NC_peak_415	chr10	1699888	1700753	intron	79349	NM_018702.3	ADARB2	105	adenosine deaminase%2C RNA-specific%2C B2 %28non-functional%29	protein-coding
PRDM-Myc400-NC_peak_416	chr10	1901896	1902438	Intergenic	-122497	NM_018702.3	ADARB2	105	adenosine deaminase%2C RNA-specific%2C B2 %28non-functional%29	protein-coding
PRDM-Myc400-NC_peak_417	chr10	2033529	2034445	Intergenic	22555	NR_040253.1	LINC00700	282980	long intergenic non-protein coding RNA 700	ncRNA
PRDM-Myc400-NC_peak_418	chr10	2079368	2079770	Intergenic	-23027	NR_040253.1	LINC00700	282980	long intergenic non-protein coding RNA 700	ncRNA
PRDM-Myc400-NC_peak_419	chr10	2139153	2140212	Intergenic	-83141	NR_040253.1	LINC00700	282980	long intergenic non-protein coding RNA 700	ncRNA
PRDM-Myc400-NC_peak_420	chr10	2689429	2690006	Intergenic	-332450	NR_038884.1	LINC00701	399708	long intergenic non-protein coding RNA 701	ncRNA
PRDM-Myc400-NC_peak_421	chr10	2731094	2731439	Intergenic	-373999	NR_038884.1	LINC00701	399708	long intergenic non-protein coding RNA 701	ncRNA
PRDM-Myc400-NC_peak_422	chr10	2917741	2918623	Intergenic	191391	XR_242705.1	LOC101927824	101927824	uncharacterized LOC101927824	ncRNA
PRDM-Myc400-NC_peak_423	chr10	2969414	2969848	Intergenic	139942	XR_242705.1	LOC101927824	101927824	uncharacterized LOC101927824	ncRNA
PRDM-Myc400-NC_peak_424	chr10	3251675	3252185	Intergenic	-36897	NM_014889.3	PITRM1	10531	pitrilysin metallopeptidase 1	protein-coding
PRDM-Myc400-NC_peak_425	chr10	3260903	3261656	Intergenic	-46247	NM_014889.3	PITRM1	10531	pitrilysin metallopeptidase 1	protein-coding
PRDM-Myc400-NC_peak_426	chr10	3453266	3453605	Intergenic	24457	XR_242706.1	LOC101927880	101927880	uncharacterized LOC101927880	ncRNA
PRDM-Myc400-NC_peak_427	chr10	3461915	3462133	Intergenic	15869	XR_242706.1	LOC101927880	101927880	uncharacterized LOC101927880	ncRNA
PRDM-Myc400-NC_peak_428	chr10	3620932	3621878	Intergenic	-143512	XR_242706.1	LOC101927880	101927880	uncharacterized LOC101927880	ncRNA
PRDM-Myc400-NC_peak_429	chr10	4174182	4174685	Intergenic	80516	XR_242711.1	LOC101927964	101927964	uncharacterized LOC101927964	ncRNA
PRDM-Myc400-NC_peak_430	chr10	5539217	5539805	Intergenic	2022	NM_017422.4	CALML5	51806	calmodulin-like 5	protein-coding
PRDM-Myc400-NC_peak_431	chr10	5539939	5540258	downstream	1434	NM_017422.4	CALML5	51806	calmodulin-like 5	protein-coding
PRDM-Myc400-NC_peak_432	chr10	5618114	5618620	Intergenic	51436	XM_005252613.1	CALML3	810	calmodulin-like 3	protein-coding
PRDM-Myc400-NC_peak_433	chr10	5726395	5726695	promoter(1k)	-265	XM_005252481.1	FAM208B	54906	family with sequence similarity 208%2C member B	protein-coding
PRDM-Myc400-NC_peak_434	chr10	6460627	6461211	intron	96570	XM_005252497.1	PRKCQ	5588	protein kinase C%2C theta	protein-coding
PRDM-Myc400-NC_peak_435	chr10	7361622	7362022	intron	91626	NM_001029880.2	SFMBT2	57713	Scm-like with four mbt domains 2	protein-coding
PRDM-Myc400-NC_peak_436	chr10	7569395	7569799	Intergenic	92039	NM_032817.5	ITIH5	80760	inter-alpha-trypsin inhibitor heavy chain family%2C member 5	protein-coding
PRDM-Myc400-NC_peak_437	chr10	8155052	8155323	Intergenic	58521	NM_001002295.1	GATA3	2625	GATA binding protein 3	protein-coding
PRDM-Myc400-NC_peak_438	chr10	8164819	8165417	Intergenic	68451	NM_001002295.1	GATA3	2625	GATA binding protein 3	protein-coding
PRDM-Myc400-NC_peak_439	chr10	8315115	8315316	Intergenic	-4948	XR_109005.2	LINC00708	100507143	long intergenic non-protein coding RNA 708	ncRNA
PRDM-Myc400-NC_peak_440	chr10	9922097	9923116	Intergenic	-178078	XR_242721.1	LOC101928298	101928298	uncharacterized LOC101928298	ncRNA
PRDM-Myc400-NC_peak_441	chr10	12110618	12110817	promoter(1k)	-198	NM_018706.6	DHTKD1	55526	dehydrogenase E1 and transketolase domain containing 1	protein-coding
PRDM-Myc400-NC_peak_442	chr10	12455387	12455760	intron	63991	NM_020397.2	CAMK1D	57118	calcium%2Fcalmodulin-dependent protein kinase ID	protein-coding
PRDM-Myc400-NC_peak_443	chr10	12792775	12793329	intron	401469	NM_020397.2	CAMK1D	57118	calcium%2Fcalmodulin-dependent protein kinase ID	protein-coding
PRDM-Myc400-NC_peak_444	chr10	12843203	12843845	intron	451941	NM_020397.2	CAMK1D	57118	calcium%2Fcalmodulin-dependent protein kinase ID	protein-coding
PRDM-Myc400-NC_peak_445	chr10	13628839	13629185	promoter(1k)	53	XM_005252634.1	PRPF18	8559	pre-mRNA processing factor 18	protein-coding
PRDM-Myc400-NC_peak_446	chr10	14017223	14017798	intron	355355	NM_018027.3	FRMD4A	55691	FERM domain containing 4A	protein-coding
PRDM-Myc400-NC_peak_447	chr10	14227583	14227821	intron	145164	NM_018027.3	FRMD4A	55691	FERM domain containing 4A	protein-coding
PRDM-Myc400-NC_peak_448	chr10	15305505	15306025	intron	107293	NM_001010924.1	FAM171A1	221061	family with sequence similarity 171%2C member A1	protein-coding
PRDM-Myc400-NC_peak_449	chr10	15476125	15476333	Intergenic	-63171	NM_001010924.1	FAM171A1	221061	family with sequence similarity 171%2C member A1	protein-coding
PRDM-Myc400-NC_peak_450	chr10	17290889	17291375	Intergenic	21198	XM_005252579.1	VIM	7431	vimentin	protein-coding
PRDM-Myc400-NC_peak_451	chr10	17323242	17323650	Intergenic	53512	XM_005252579.1	VIM	7431	vimentin	protein-coding
PRDM-Myc400-NC_peak_452	chr10	18371689	18372103	Intergenic	-57477	XM_005252590.1	CACNB2	783	calcium channel%2C voltage-dependent%2C beta 2 subunit	protein-coding
PRDM-Myc400-NC_peak_453	chr10	21823292	21823543	promoter(1k)	-156	NM_001195626.1	MLLT10	8028	myeloid%2Flymphoid or mixed-lineage leukemia %28trithorax homolog%2C Drosophila%29%3B translocated to%2C 10	protein-coding
PRDM-Myc400-NC_peak_454	chr10	23384350	23384550	promoter(1k)	23	NM_012228.3	MSRB2	22921	methionine sulfoxide reductase B2	protein-coding
PRDM-Myc400-NC_peak_455	chr10	25241337	25241955	promoter(1k)	-111	XM_005252539.1	PRTFDC1	56952	phosphoribosyl transferase domain containing 1	protein-coding
PRDM-Myc400-NC_peak_456	chr10	25305563	25305908	promoter(1k)	-651	NR_072992.1	ENKUR	219670	enkurin%2C TRPC channel interacting protein	ncRNA
PRDM-Myc400-NC_peak_457	chr10	26986349	26986548	promoter(1k)	-146	NM_014317.3	PDSS1	23590	prenyl %28decaprenyl%29 diphosphate synthase%2C subunit 1	protein-coding
PRDM-Myc400-NC_peak_458	chr10	27530830	27531252	promoter(1k)	27	NM_001042473.2	ACBD5	91452	acyl-CoA binding domain containing 5	protein-coding
PRDM-Myc400-NC_peak_459	chr10	29948161	29948399	intron	76466	XM_005252572.1	SVIL	6840	supervillin	protein-coding
PRDM-Myc400-NC_peak_460	chr10	32268873	32269281	Intergenic	-51273	NM_001270695.1	ARHGAP12	94134	Rho GTPase activating protein 12	protein-coding
PRDM-Myc400-NC_peak_461	chr10	33228773	33228972	intron	18420	NM_002211.3	ITGB1	3688	integrin%2C beta 1 %28fibronectin receptor%2C beta polypeptide%2C antigen CD29 includes MDF2%2C MSK12%29	protein-coding
PRDM-Myc400-NC_peak_462	chr10	33247410	33247716	promoter(1k)	-270	XM_005252448.1	ITGB1	3688	integrin%2C beta 1 %28fibronectin receptor%2C beta polypeptide%2C antigen CD29 includes MDF2%2C MSK12%29	protein-coding
PRDM-Myc400-NC_peak_463	chr10	33269792	33270080	Intergenic	-4619	XR_242755.1	LOC101929475	101929475	uncharacterized LOC101929475	ncRNA
PRDM-Myc400-NC_peak_464	chr10	33864458	33864756	Intergenic	197001	NR_038932.1	LINC00838	100505583	long intergenic non-protein coding RNA 838	ncRNA
PRDM-Myc400-NC_peak_465	chr10	34280065	34280440	Intergenic	-218645	NR_038932.1	LINC00838	100505583	long intergenic non-protein coding RNA 838	ncRNA
PRDM-Myc400-NC_peak_466	chr10	35758416	35759158	intron	20107	XM_005252390.1	CCNY	219771	cyclin Y	protein-coding
PRDM-Myc400-NC_peak_467	chr10	35830684	35830944	intron	92134	XM_005252390.1	CCNY	219771	cyclin Y	protein-coding
PRDM-Myc400-NC_peak_468	chr10	38037782	38037981	Intergenic	108682	NM_001267607.1	ZNF248	57209	zinc finger protein 248	protein-coding
PRDM-Myc400-NC_peak_469	chr10	38146737	38147081	promoter(1k)	-345	NM_001267606.1	ZNF248	57209	zinc finger protein 248	protein-coding
PRDM-Myc400-NC_peak_470	chr10	38630294	38630698	Intergenic	-14812	NR_003086.1	HSD17B7P2	158160	hydroxysteroid %2817-beta%29 dehydrogenase 7 pseudogene 2	ncRNA
PRDM-Myc400-NC_peak_471	chr10	38900323	38900540	Intergenic	-89295	NR_045000.1	ACTR3BP5	399746	ARP3 actin-related protein 3 homolog B %28yeast%29 pseudogene 5	ncRNA
PRDM-Myc400-NC_peak_472	chr10	39037046	39039717	Intergenic	48655	NR_045000.1	ACTR3BP5	399746	ARP3 actin-related protein 3 homolog B %28yeast%29 pseudogene 5	ncRNA
PRDM-Myc400-NC_peak_473	chr10	42721305	42724372	Intergenic	-15132	XR_246523.1	LOC101929373	101929373	uncharacterized LOC101929373	ncRNA
PRDM-Myc400-NC_peak_474	chr10	43078709	43078911	Intergenic	-30530	NR_026777.1	ZNF37BP	100129482	zinc finger protein 37B%2C pseudogene	ncRNA
PRDM-Myc400-NC_peak_475	chr10	43278014	43278288	promoter(1k)	-72	XR_246522.1	BMS1	9790	BMS1 ribosome biogenesis factor	ncRNA
PRDM-Myc400-NC_peak_476	chr10	43720456	43721117	intron	41580	NM_145313.2	RASGEF1A	221002	RasGEF domain family%2C member 1A	protein-coding
PRDM-Myc400-NC_peak_477	chr10	43904674	43904915	promoter(1k)	-522	XM_005271818.1	HNRNPF	3185	heterogeneous nuclear ribonucleoprotein F	protein-coding
PRDM-Myc400-NC_peak_478	chr10	45424097	45424311	intron	17440	NM_001123376.1	TMEM72	643236	transmembrane protein 72	protein-coding
PRDM-Myc400-NC_peak_479	chr10	46855136	46855465	Intergenic	-23226	XR_246208.1	LOC101927584	101927584	uncharacterized LOC101927584	ncRNA
PRDM-Myc400-NC_peak_480	chr10	46951440	46952030	exon	263	XR_246211.1	LOC101927699	101927699	uncharacterized LOC101927699	ncRNA
PRDM-Myc400-NC_peak_481	chr10	47335923	47336267	Intergenic	-23216	XR_246210.1	LOC101927643	101927643	uncharacterized LOC101927643	ncRNA
PRDM-Myc400-NC_peak_482	chr10	48185929	48186133	intron	192	NR_024495.2	BMS1P6	642826	BMS1 pseudogene 6	ncRNA
PRDM-Myc400-NC_peak_483	chr10	49044895	49045179	Intergenic	-23216	XR_246206.1	LOC101929311	101929311	uncharacterized LOC101929311	ncRNA
PRDM-Myc400-NC_peak_484	chr10	49196024	49196318	Intergenic	11654	NM_001137548.1	FAM25C	644054	family with sequence similarity 25%2C member C	protein-coding
PRDM-Myc400-NC_peak_485	chr10	50242057	50242325	intron	81366	XR_246075.1	VSTM4	196740	V-set and transmembrane domain containing 4	ncRNA
PRDM-Myc400-NC_peak_486	chr10	50312800	50313300	intron	10509	NM_144984.2	VSTM4	196740	V-set and transmembrane domain containing 4	protein-coding
PRDM-Myc400-NC_peak_487	chr10	50462010	50462752	Intergenic	-42737	XM_005269478.1	C10orf71	118461	chromosome 10 open reading frame 71	protein-coding
PRDM-Myc400-NC_peak_488	chr10	50762492	50762909	Intergenic	-15117	NM_001277059.1	ERCC6-PGBD3	101243544	ERCC6-PGBD3 readthrough	protein-coding
PRDM-Myc400-NC_peak_489	chr10	56555858	56556227	intron	5008	NM_001142773.1	PCDH15	65217	protocadherin-related 15	protein-coding
PRDM-Myc400-NC_peak_490	chr10	59334219	59334467	Intergenic	-270024	NR_037490.1	MIR3924	100500834	microRNA 3924	miRNA
PRDM-Myc400-NC_peak_491	chr10	63662887	63663210	intron	2036	NM_032199.2	ARID5B	84159	AT rich interactive domain 5B %28MRF1-like%29	protein-coding
PRDM-Myc400-NC_peak_492	chr10	64839827	64840071	Intergenic	-53058	NM_030759.3	NRBF2	29982	nuclear receptor binding factor 2	protein-coding
PRDM-Myc400-NC_peak_493	chr10	69644701	69644900	promoter(1k)	-138	NM_001142498.1	SIRT1	23411	sirtuin 1	protein-coding
PRDM-Myc400-NC_peak_494	chr10	69895860	69896485	intron	26983	NM_001256268.1	MYPN	84665	myopalladin	protein-coding
PRDM-Myc400-NC_peak_495	chr10	70092408	70092685	UTR5	3568	XM_005270028.1	PBLD	64081	phenazine biosynthesis-like protein domain containing	protein-coding
PRDM-Myc400-NC_peak_496	chr10	71471441	71471647	Intergenic	81541	NM_145306.2	C10orf35	219738	chromosome 10 open reading frame 35	protein-coding
PRDM-Myc400-NC_peak_497	chr10	72792727	72793055	Intergenic	94042	XR_246127.1	LOC101929061	101929061	uncharacterized LOC101929061	ncRNA
PRDM-Myc400-NC_peak_498	chr10	74080519	74080804	Intergenic	34245	NM_001002762.2	DNAJB12	54788	DnaJ %28Hsp40%29 homolog%2C subfamily B%2C member 12	protein-coding
PRDM-Myc400-NC_peak_499	chr10	75006348	75006593	promoter(1k)	-654	NR_038373.1	DNAJC9-AS1	414245	DNAJC9 antisense RNA 1	ncRNA
PRDM-Myc400-NC_peak_500	chr10	75639394	75639711	Intergenic	-5204	NM_172170.4	CAMK2G	818	calcium%2Fcalmodulin-dependent protein kinase II gamma	protein-coding
PRDM-Myc400-NC_peak_501	chr10	77963270	77964320	intron	772578	XM_005270212.1	C10orf11	83938	chromosome 10 open reading frame 11	protein-coding
PRDM-Myc400-NC_peak_502	chr10	79397245	79397485	exon	201	XM_005269803.1	KCNMA1	3778	potassium large conductance calcium-activated channel%2C subfamily M%2C alpha member 1	protein-coding
PRDM-Myc400-NC_peak_503	chr10	81085887	81086124	Intergenic	-21214	NM_005729.3	PPIF	10105	peptidylprolyl isomerase F	protein-coding
PRDM-Myc400-NC_peak_504	chr10	81086184	81086435	Intergenic	-20910	NM_005729.3	PPIF	10105	peptidylprolyl isomerase F	protein-coding
PRDM-Myc400-NC_peak_505	chr10	81675243	81675707	intron	10821	NR_033857.1	LOC100288974	100288974	BMS1 homolog%2C ribosome assembly protein %28yeast%29 pseudogene	ncRNA
PRDM-Myc400-NC_peak_506	chr10	82417819	82418490	Intergenic	120497	NM_207372.2	SH2D4B	387694	SH2 domain containing 4B	protein-coding
PRDM-Myc400-NC_peak_507	chr10	82422332	82422609	Intergenic	124813	NM_207372.2	SH2D4B	387694	SH2 domain containing 4B	protein-coding
PRDM-Myc400-NC_peak_508	chr10	87881176	87881418	intron	244953	NM_017551.2	GRID1	2894	glutamate receptor%2C ionotropic%2C delta 1	protein-coding
PRDM-Myc400-NC_peak_509	chr10	88006891	88007154	intron	119227	NM_017551.2	GRID1	2894	glutamate receptor%2C ionotropic%2C delta 1	protein-coding
PRDM-Myc400-NC_peak_510	chr10	88963492	88963813	Intergenic	-19963	XM_005270111.1	NUTM2A	728118	NUT family member 2A	protein-coding
PRDM-Myc400-NC_peak_511	chr10	90237078	90237541	intron	106301	XM_005269950.1	RNLS	55328	renalase%2C FAD-dependent amine oxidase	protein-coding
PRDM-Myc400-NC_peak_512	chr10	91460802	91461121	promoter(1k)	-405	NM_016195.2	KIF20B	9585	kinesin family member 20B	protein-coding
PRDM-Myc400-NC_peak_513	chr10	91757118	91757417	Intergenic	-40138	XR_246158.1	LOC101926924	101926924	uncharacterized LOC101926924	ncRNA
PRDM-Myc400-NC_peak_514	chr10	92229123	92229474	intron	71263	XR_246159.1	LOC101926942	101926942	uncharacterized LOC101926942	ncRNA
PRDM-Myc400-NC_peak_515	chr10	92694447	92695346	Intergenic	-13865	NM_014391.2	ANKRD1	27063	ankyrin repeat domain 1 %28cardiac muscle%29	protein-coding
PRDM-Myc400-NC_peak_516	chr10	93006624	93006823	intron	26816	NM_001256549.1	PCGF5	84333	polycomb group ring finger 5	protein-coding
PRDM-Myc400-NC_peak_517	chr10	95462338	95462800	promoter(1k)	-244	XM_005269516.1	FRA10AC1	118924	fragile site%2C folic acid type%2C rare%2C fra%2810%29%28q23.3%29 or fra%2810%29%28q24.2%29 candidate 1	protein-coding
PRDM-Myc400-NC_peak_518	chr10	96162359	96162653	exon	550	XR_246080.1	TBC1D12	23232	TBC1 domain family%2C member 12	ncRNA
PRDM-Myc400-NC_peak_519	chr10	98175408	98175610	intron	98174	NM_012465.3	TLL2	7093	tolloid-like 2	protein-coding
PRDM-Myc400-NC_peak_520	chr10	98561210	98561660	Intergenic	27086	NR_030338.1	MIR607	693192	microRNA 607	miRNA
PRDM-Myc400-NC_peak_521	chr10	99257396	99257750	promoter(2k)	-1195	NM_024954.3	UBTD1	80019	ubiquitin domain containing 1	protein-coding
PRDM-Myc400-NC_peak_522	chr10	100057956	100058155	Intergenic	-30049	NM_032211.6	LOXL4	84171	lysyl oxidase-like 4	protein-coding
PRDM-Myc400-NC_peak_523	chr10	102118987	102119241	intron	12342	NM_005063.4	SCD	6319	stearoyl-CoA desaturase %28delta-9-desaturase%29	protein-coding
PRDM-Myc400-NC_peak_524	chr10	102333095	102333423	Intergenic	37618	NM_017902.2	HIF1AN	55662	hypoxia inducible factor 1%2C alpha subunit inhibitor	protein-coding
PRDM-Myc400-NC_peak_525	chr10	102430091	102430518	Intergenic	-65011	XM_005269872.1	PAX2	5076	paired box 2	protein-coding
PRDM-Myc400-NC_peak_526	chr10	103124614	103124843	intron	10939	NM_003939.4	BTRC	8945	beta-transducin repeat containing E3 ubiquitin protein ligase	protein-coding
PRDM-Myc400-NC_peak_527	chr10	103474920	103475197	Intergenic	-19714	XM_005270055.1	FBXW4	6468	F-box and WD repeat domain containing 4	protein-coding
PRDM-Myc400-NC_peak_528	chr10	104005049	104005588	promoter(1k)	64	NM_004193.2	GBF1	8729	golgi brefeldin A resistant guanine nucleotide exchange factor 1	protein-coding
PRDM-Myc400-NC_peak_529	chr10	104262492	104262839	promoter(1k)	-154	NM_005736.3	ACTR1A	10121	ARP1 actin-related protein 1 homolog A%2C centractin alpha %28yeast%29	protein-coding
PRDM-Myc400-NC_peak_530	chr10	105032880	105033178	Intergenic	-3890	XM_005270267.1	INA	9118	internexin neuronal intermediate filament protein%2C alpha	protein-coding
PRDM-Myc400-NC_peak_531	chr10	105110418	105110687	exon	292	XM_005270214.1	PCGF6	84108	polycomb group ring finger 6	protein-coding
PRDM-Myc400-NC_peak_532	chr10	105233869	105234068	intron	5028	NM_001129742.1	CALHM3	119395	calcium homeostasis modulator 3	protein-coding
PRDM-Myc400-NC_peak_533	chr10	105460988	105461293	intron	154054	XM_005270295.1	SH3PXD2A	9644	SH3 and PX domains 2A	protein-coding
PRDM-Myc400-NC_peak_534	chr10	106113116	106113337	promoter(1k)	-295	NM_001008723.1	CCDC147	159686	coiled-coil domain containing 147	protein-coding
PRDM-Myc400-NC_peak_535	chr10	111967967	111968269	promoter(2k)	-1871	NM_001008541.1	MXI1	4601	MAX interactor 1%2C dimerization protein	protein-coding
PRDM-Myc400-NC_peak_536	chr10	112678941	112679576	promoter(1k)	-42	NM_007373.3	SHOC2	8036	soc-2 suppressor of clear homolog %28C. elegans%29	protein-coding
PRDM-Myc400-NC_peak_537	chr10	112835829	112836373	promoter(1k)	-689	NM_000681.3	ADRA2A	150	adrenoceptor alpha 2A	protein-coding
PRDM-Myc400-NC_peak_538	chr10	114619609	114620086	Intergenic	-90130	XM_005270089.1	TCF7L2	6934	transcription factor 7-like 2 %28T-cell specific%2C HMG-box%29	protein-coding
PRDM-Myc400-NC_peak_539	chr10	115614926	115615268	promoter(1k)	-934	NM_001271816.1	DCLRE1A	9937	DNA cross-link repair 1A	protein-coding
PRDM-Myc400-NC_peak_540	chr10	115709937	115710562	Intergenic	-93556	NM_000684.2	ADRB1	153	adrenoceptor beta 1	protein-coding
PRDM-Myc400-NC_peak_541	chr10	119135094	119135388	promoter(1k)	-304	NM_173791.3	PDZD8	118987	PDZ domain containing 8	protein-coding
PRDM-Myc400-NC_peak_542	chr10	119371668	119371946	Intergenic	69851	NM_001165924.1	EMX2	2018	empty spiracles homeobox 2	protein-coding
PRDM-Myc400-NC_peak_543	chr10	120032918	120033665	Intergenic	32261	XR_246191.1	LOC101927760	101927760	uncharacterized LOC101927760	ncRNA
PRDM-Myc400-NC_peak_544	chr10	120937958	120938424	intron	186	NM_014098.3	PRDX3	10935	peroxiredoxin 3	protein-coding
PRDM-Myc400-NC_peak_545	chr10	121278898	121279356	intron	23095	NM_001005339.1	RGS10	6001	regulator of G-protein signaling 10	protein-coding
PRDM-Myc400-NC_peak_546	chr10	121485150	121485395	promoter(1k)	-286	NM_001243195.1	INPP5F	22876	inositol polyphosphate-5-phosphatase F	protein-coding
PRDM-Myc400-NC_peak_547	chr10	124324328	124324546	intron	4256	NM_004406.2	DMBT1	1755	deleted in malignant brain tumors 1	protein-coding
PRDM-Myc400-NC_peak_548	chr10	126178424	126178820	intron	28281	NM_001167880.1	LHPP	64077	phospholysine phosphohistidine inorganic pyrophosphate phosphatase	protein-coding
PRDM-Myc400-NC_peak_549	chr10	126287235	126287865	intron	137158	XM_005270026.1	LHPP	64077	phospholysine phosphohistidine inorganic pyrophosphate phosphatase	protein-coding
PRDM-Myc400-NC_peak_550	chr10	126848715	126848959	promoter(1k)	-233	XM_005269565.1	CTBP2	1488	C-terminal binding protein 2	protein-coding
PRDM-Myc400-NC_peak_551	chr10	127512160	127512434	promoter(1k)	-618	XM_005270140.1	UROS	7390	uroporphyrinogen III synthase	protein-coding
PRDM-Myc400-NC_peak_552	chr10	127773995	127774291	intron	302949	XM_005270190.1	ADAM12	8038	ADAM metallopeptidase domain 12	protein-coding
PRDM-Myc400-NC_peak_553	chr10	127939916	127940883	intron	136692	XM_005270190.1	ADAM12	8038	ADAM metallopeptidase domain 12	protein-coding
PRDM-Myc400-NC_peak_554	chr10	128272788	128273044	Intergenic	-59472	XM_005269491.1	C10orf90	118611	chromosome 10 open reading frame 90	protein-coding
PRDM-Myc400-NC_peak_555	chr10	128815389	128815840	intron	46650	NM_001380.3	DOCK1	1793	dedicator of cytokinesis 1	protein-coding
PRDM-Myc400-NC_peak_556	chr10	128828977	128829233	intron	60140	NM_001380.3	DOCK1	1793	dedicator of cytokinesis 1	protein-coding
PRDM-Myc400-NC_peak_557	chr10	130177740	130178086	Intergenic	93701	XR_242761.1	LOC101927381	101927381	uncharacterized LOC101927381	ncRNA
PRDM-Myc400-NC_peak_558	chr10	130381417	130382160	Intergenic	297577	XR_242761.1	LOC101927381	101927381	uncharacterized LOC101927381	ncRNA
PRDM-Myc400-NC_peak_559	chr10	130614240	130614808	Intergenic	530312	XR_242761.1	LOC101927381	101927381	uncharacterized LOC101927381	ncRNA
PRDM-Myc400-NC_peak_560	chr10	130722026	130722359	Intergenic	-543261	NM_002412.3	MGMT	4255	O-6-methylguanine-DNA methyltransferase	protein-coding
PRDM-Myc400-NC_peak_561	chr10	130722497	130723005	Intergenic	-542703	NM_002412.3	MGMT	4255	O-6-methylguanine-DNA methyltransferase	protein-coding
PRDM-Myc400-NC_peak_562	chr10	131702624	131702902	intron	59783	XM_005252669.1	EBF3	253738	early B-cell factor 3	protein-coding
PRDM-Myc400-NC_peak_563	chr10	131822394	131822940	Intergenic	-60121	XM_005252670.1	EBF3	253738	early B-cell factor 3	protein-coding
PRDM-Myc400-NC_peak_564	chr10	132131072	132131644	intron	29277	XR_242762.1	LOC101927435	101927435	uncharacterized LOC101927435	ncRNA
PRDM-Myc400-NC_peak_565	chr10	132558644	132558843	Intergenic	202187	NR_036180.1	MIR378C	100422867	microRNA 378c	miRNA
PRDM-Myc400-NC_peak_566	chr10	133176856	133177124	Intergenic	66473	XR_242763.1	LOC101927461	101927461	uncharacterized LOC101927461	ncRNA
PRDM-Myc400-NC_peak_567	chr10	133260353	133260692	Intergenic	150006	XR_242763.1	LOC101927461	101927461	uncharacterized LOC101927461	ncRNA
PRDM-Myc400-NC_peak_568	chr10	134240776	134242072	Intergenic	-17290	NM_173541.2	C10orf91	170393	chromosome 10 open reading frame 91	protein-coding
PRDM-Myc400-NC_peak_569	chr10	134318636	134319433	Intergenic	17038	XR_242765.1	LOC100128830	100128830	uncharacterized LOC100128830	ncRNA
PRDM-Myc400-NC_peak_570	chr10	134866559	134867824	Intergenic	-17241	XM_005252695.1	GPR123	84435	G protein-coupled receptor 123	protein-coding
PRDM-Myc400-NC_peak_571	chr10	134988169	134988677	intron	14452	NM_152643.6	KNDC1	85442	kinase non-catalytic C-lobe domain %28KIND%29 containing 1	protein-coding
PRDM-Myc400-NC_peak_572	chr10	134988964	134989165	intron	15094	NM_152643.6	KNDC1	85442	kinase non-catalytic C-lobe domain %28KIND%29 containing 1	protein-coding
PRDM-Myc400-NC_peak_573	chr10	135063612	135064445	promoter(3k)	-2905	NR_030170.1	MIR202	574448	microRNA 202	miRNA
PRDM-Myc400-NC_peak_574	chr10	135064660	135064995	Intergenic	-3331	XR_242767.1	LOC101927671	101927671	uncharacterized LOC101927671	ncRNA
PRDM-Myc400-NC_peak_575	chr10	135133505	135134158	Intergenic	-7991	NR_046330.1	TUBGCP2	10844	tubulin%2C gamma complex associated protein 2	ncRNA
PRDM-Myc400-NC_peak_576	chr10	135499581	135501327	Intergenic	-60155	NM_001080998.1	FRG2B	441581	FSHD region gene 2 family%2C member B	protein-coding
PRDM-Myc400-NC_peak_577	chr10	135501431	135502325	Intergenic	-61579	NM_001080998.1	FRG2B	441581	FSHD region gene 2 family%2C member B	protein-coding
PRDM-Myc400-NC_peak_578	chr10	135502422	135502646	Intergenic	-62235	NM_001080998.1	FRG2B	441581	FSHD region gene 2 family%2C member B	protein-coding
PRDM-Myc400-NC_peak_579	chr11	255935	256142	Intergenic	19231	NM_175932.2	PSMD13	5719	proteasome %28prosome%2C macropain%29 26S subunit%2C non-ATPase%2C 13	protein-coding
PRDM-Myc400-NC_peak_580	chr11	257795	258347	Intergenic	-20499	NM_001276700.1	NLRP6	171389	NLR family%2C pyrin domain containing 6	protein-coding
PRDM-Myc400-NC_peak_581	chr11	359588	360449	Intergenic	-9776	NM_178537.4	B4GALNT4	338707	beta-1%2C4-N-acetyl-galactosaminyl transferase 4	protein-coding
PRDM-Myc400-NC_peak_582	chr11	428928	429368	intron	12863	XM_005252885.1	ANO9	338440	anoctamin 9	protein-coding
PRDM-Myc400-NC_peak_583	chr11	435119	435986	intron	6458	XM_005252885.1	ANO9	338440	anoctamin 9	protein-coding
PRDM-Myc400-NC_peak_584	chr11	448253	448686	promoter(2k)	-1810	NM_030783.1	PTDSS2	81490	phosphatidylserine synthase 2	protein-coding
PRDM-Myc400-NC_peak_585	chr11	1359176	1359549	Intergenic	-28471	NM_019009.3	TOLLIP	54472	toll interacting protein	protein-coding
PRDM-Myc400-NC_peak_586	chr11	1414940	1416384	intron	4533	NM_001256627.1	BRSK2	9024	BR serine%2Fthreonine kinase 2	protein-coding
PRDM-Myc400-NC_peak_587	chr11	1635075	1635557	Intergenic	-5623	NM_001012708.2	KRTAP5-3	387266	keratin associated protein 5-3	protein-coding
PRDM-Myc400-NC_peak_588	chr11	1637827	1638269	Intergenic	5320	NM_001012709.1	KRTAP5-4	387267	keratin associated protein 5-4	protein-coding
PRDM-Myc400-NC_peak_589	chr11	1764096	1764891	intron	7153	XM_005252922.1	IFITM10	402778	interferon induced transmembrane protein 10	protein-coding
PRDM-Myc400-NC_peak_590	chr11	1865902	1866746	Intergenic	4892	NM_001145841.1	TNNI2	7136	troponin I type 2 %28skeletal%2C fast%29	protein-coding
PRDM-Myc400-NC_peak_591	chr11	1881977	1882254	promoter(2k)	-1350	NR_036185.1	MIR4298	100423021	microRNA 4298	miRNA
PRDM-Myc400-NC_peak_592	chr11	1882740	1883591	promoter(3k)	-2400	NR_036185.1	MIR4298	100423021	microRNA 4298	miRNA
PRDM-Myc400-NC_peak_593	chr11	1914864	1915220	Intergenic	-8830	XR_242841.1	LOC101927624	101927624	uncharacterized LOC101927624	ncRNA
PRDM-Myc400-NC_peak_594	chr11	2148090	2148580	Intergenic	34104	NR_003512.3	INS-IGF2	723961	INS-IGF2 readthrough	ncRNA
PRDM-Myc400-NC_peak_595	chr11	2217342	2218709	Intergenic	-24919	XM_005253099.1	TH	7054	tyrosine hydroxylase	protein-coding
PRDM-Myc400-NC_peak_596	chr11	2222508	2222737	Intergenic	-29516	XM_005253099.1	TH	7054	tyrosine hydroxylase	protein-coding
PRDM-Myc400-NC_peak_597	chr11	2383321	2383838	intron	15653	XR_242842.1	LOC101927682	101927682	uncharacterized LOC101927682	ncRNA
PRDM-Myc400-NC_peak_598	chr11	2456618	2457070	Intergenic	-9377	NM_000218.2	KCNQ1	3784	potassium voltage-gated channel%2C KQT-like subfamily%2C member 1	protein-coding
PRDM-Myc400-NC_peak_599	chr11	3118193	3118500	intron	68235	NM_020896.3	OSBPL5	114879	oxysterol binding protein-like 5	protein-coding
PRDM-Myc400-NC_peak_600	chr11	3241019	3241308	promoter(2k)	-1121	NM_001164377.1	MRGPRG	386746	MAS-related GPR%2C member G	protein-coding
PRDM-Myc400-NC_peak_601	chr11	3400160	3400622	promoter(1k)	61	NR_040083.1	ZNF195	7748	zinc finger protein 195	ncRNA
PRDM-Myc400-NC_peak_602	chr11	3675342	3675872	promoter(2k)	-1198	XM_005252933.1	ART1	417	ADP-ribosyltransferase 1	protein-coding
PRDM-Myc400-NC_peak_603	chr11	3684097	3684453	intron	20788	XM_005252934.1	ART1	417	ADP-ribosyltransferase 1	protein-coding
PRDM-Myc400-NC_peak_604	chr11	3862686	3862886	promoter(1k)	-714	XM_005252916.1	RHOG	391	ras homolog family member G	protein-coding
PRDM-Myc400-NC_peak_605	chr11	4124141	4124346	intron	8453	XM_005253059.1	RRM1	6240	ribonucleotide reductase M1	protein-coding
PRDM-Myc400-NC_peak_606	chr11	11267911	11268151	Intergenic	375530	NM_198516.2	GALNT18	374378	UDP-N-acetyl-alpha-D-galactosamine:polypeptide N-acetylgalactosaminyltransferase 18	protein-coding
PRDM-Myc400-NC_peak_607	chr11	11580927	11582094	intron	62050	NM_198516.2	GALNT18	374378	UDP-N-acetyl-alpha-D-galactosamine:polypeptide N-acetylgalactosaminyltransferase 18	protein-coding
PRDM-Myc400-NC_peak_608	chr11	11998921	11999271	intron	32277	XM_005252866.1	DKK3	27122	dickkopf WNT signaling pathway inhibitor 3	protein-coding
PRDM-Myc400-NC_peak_609	chr11	14358635	14358960	intron	21921	XM_005252828.1	RRAS2	22800	related RAS viral %28r-ras%29 oncogene homolog 2	protein-coding
PRDM-Myc400-NC_peak_610	chr11	17573920	17574313	intron	5197	NM_001277269.1	OTOG	340990	otogelin	protein-coding
PRDM-Myc400-NC_peak_611	chr11	20409490	20409723	exon	371	XM_005252730.1	PRMT3	10196	protein arginine methyltransferase 3	protein-coding
PRDM-Myc400-NC_peak_612	chr11	27721445	27721709	promoter(1k)	-363	NM_170734.3	BDNF	627	brain-derived neurotrophic factor	protein-coding
PRDM-Myc400-NC_peak_613	chr11	27956069	27956370	Intergenic	173526	NM_031217.3	KIF18A	81930	kinesin family member 18A	protein-coding
PRDM-Myc400-NC_peak_614	chr11	33061194	33061489	promoter(1k)	-219	NM_001145541.1	TCP11L1	55346	t-complex 11%2C testis-specific-like 1	protein-coding
PRDM-Myc400-NC_peak_615	chr11	33424718	33424988	Intergenic	-139024	NM_012194.2	KIAA1549L	25758	KIAA1549-like	protein-coding
PRDM-Myc400-NC_peak_616	chr11	35178747	35179474	intron	18694	NM_001001392.1	CD44	960	CD44 molecule %28Indian blood group%29	protein-coding
PRDM-Myc400-NC_peak_617	chr11	36076253	36076533	intron	110778	XM_005252796.1	LDLRAD3	143458	low density lipoprotein receptor class A domain containing 3	protein-coding
PRDM-Myc400-NC_peak_618	chr11	36615963	36616504	promoter(1k)	-88	NM_001276724.1	C11orf74	119710	chromosome 11 open reading frame 74	protein-coding
PRDM-Myc400-NC_peak_619	chr11	43702034	43702453	promoter(1k)	-101	XM_005252961.1	HSD17B12	51144	hydroxysteroid %2817-beta%29 dehydrogenase 12	protein-coding
PRDM-Myc400-NC_peak_620	chr11	44115826	44116032	promoter(2k)	-1170	NM_001178083.1	EXT2	2132	exostosin glycosyltransferase 2	protein-coding
PRDM-Myc400-NC_peak_621	chr11	46142256	46142684	promoter(2k)	-1084	XM_005252963.1	PHF21A	51317	PHD finger protein 21A	protein-coding
PRDM-Myc400-NC_peak_622	chr11	47363125	47363562	intron	10909	NM_000256.3	MYBPC3	4607	myosin binding protein C%2C cardiac	protein-coding
PRDM-Myc400-NC_peak_623	chr11	47376702	47377131	promoter(3k)	-2664	NM_000256.3	MYBPC3	4607	myosin binding protein C%2C cardiac	protein-coding
PRDM-Myc400-NC_peak_624	chr11	47400940	47401277	promoter(1k)	-982	NM_003120.2	SPI1	6688	spleen focus forming virus %28SFFV%29 proviral integration oncogene	protein-coding
PRDM-Myc400-NC_peak_625	chr11	47401559	47402109	promoter(2k)	-1707	NM_003120.2	SPI1	6688	spleen focus forming virus %28SFFV%29 proviral integration oncogene	protein-coding
PRDM-Myc400-NC_peak_626	chr11	47663555	47663936	intron	460	NM_014342.3	MTCH2	23788	mitochondrial carrier 2	protein-coding
PRDM-Myc400-NC_peak_627	chr11	50169224	50169802	Intergenic	88120	NR_003034.2	LOC441601	441601	septin 7 pseudogene	ncRNA
PRDM-Myc400-NC_peak_628	chr11	50371102	50371637	intron	3052	NR_024504.2	LOC646813	646813	DEAH %28Asp-Glu-Ala-His%29 box helicase 9 pseudogene	ncRNA
PRDM-Myc400-NC_peak_629	chr11	56920722	56921446	intron	8780	XR_247222.1	LOC101927154	101927154	uncharacterized LOC101927154	ncRNA
PRDM-Myc400-NC_peak_630	chr11	56999082	56999386	Intergenic	5693	NR_027991.1	APLNR	187	apelin receptor	ncRNA
PRDM-Myc400-NC_peak_631	chr11	57298303	57298537	promoter(1k)	-188	NM_012456.2	TIMM10	26519	translocase of inner mitochondrial membrane 10 homolog %28yeast%29	protein-coding
PRDM-Myc400-NC_peak_632	chr11	57435487	57435791	UTR5	165	NM_015457.2	ZDHHC5	25921	zinc finger%2C DHHC-type containing 5	protein-coding
PRDM-Myc400-NC_peak_633	chr11	57953770	57954047	Intergenic	-3997	NM_001005283.2	OR9Q2	219957	olfactory receptor%2C family 9%2C subfamily Q%2C member 2	protein-coding
PRDM-Myc400-NC_peak_634	chr11	58444024	58444464	Intergenic	55203	NM_201648.2	GLYAT	10249	glycine-N-acyltransferase	protein-coding
PRDM-Myc400-NC_peak_635	chr11	58445011	58445328	Intergenic	54277	NM_201648.2	GLYAT	10249	glycine-N-acyltransferase	protein-coding
PRDM-Myc400-NC_peak_636	chr11	58874182	58874655	promoter(1k)	-239	NM_198947.3	FAM111B	374393	family with sequence similarity 111%2C member B	protein-coding
PRDM-Myc400-NC_peak_637	chr11	58992367	58992851	Intergenic	-12115	NM_001039396.1	MPEG1	219972	macrophage expressed 1	protein-coding
PRDM-Myc400-NC_peak_638	chr11	59318743	59318960	Intergenic	36466	NM_001004711.1	OR4D9	390199	olfactory receptor%2C family 4%2C subfamily D%2C member 9	protein-coding
PRDM-Myc400-NC_peak_639	chr11	59333464	59333863	Intergenic	49953	NM_002556.2	OSBP	5007	oxysterol binding protein	protein-coding
PRDM-Myc400-NC_peak_640	chr11	59383268	59383763	UTR5	101	NM_002556.2	OSBP	5007	oxysterol binding protein	protein-coding
PRDM-Myc400-NC_peak_641	chr11	59813299	59813814	intron	5809	NM_173801.3	PLAC1L	219990	placenta-specific 1-like	protein-coding
PRDM-Myc400-NC_peak_642	chr11	61441359	61441725	Intergenic	-6363	NM_006133.2	DAGLA	747	diacylglycerol lipase%2C alpha	protein-coding
PRDM-Myc400-NC_peak_643	chr11	61530754	61531042	promoter(3k)	-2832	XR_247231.1	LOC100129473	100129473	uncharacterized LOC100129473	ncRNA
PRDM-Myc400-NC_peak_644	chr11	62494140	62494580	promoter(2k)	-1190	XM_005273931.1	TTC9C	283237	tetratricopeptide repeat domain 9C	protein-coding
PRDM-Myc400-NC_peak_645	chr11	62608945	62609416	promoter(1k)	52	NR_002761.3	RNU2-2P	26855	RNA%2C U2 small nuclear 2%2C pseudogene	snRNA
PRDM-Myc400-NC_peak_646	chr11	63531258	63531500	intron	4734	NM_001144936.1	C11orf95	65998	chromosome 11 open reading frame 95	protein-coding
PRDM-Myc400-NC_peak_647	chr11	63880910	63882313	intron	10250	NM_013280.4	FLRT1	23769	fibronectin leucine rich transmembrane protein 1	protein-coding
PRDM-Myc400-NC_peak_648	chr11	64037387	64037747	downstream	18543	XM_005274052.1	PLCB3	5331	phospholipase C%2C beta 3 %28phosphatidylinositol-specific%29	protein-coding
PRDM-Myc400-NC_peak_649	chr11	64270005	64270764	Intergenic	-52713	NM_018484.2	SLC22A11	55867	solute carrier family 22 %28organic anion%2Furate transporter%29%2C member 11	protein-coding
PRDM-Myc400-NC_peak_650	chr11	64362081	64362325	intron	4090	XM_005273741.1	SLC22A12	116085	solute carrier family 22 %28organic anion%2Furate transporter%29%2C member 12	protein-coding
PRDM-Myc400-NC_peak_651	chr11	64363027	64363831	intron	5316	XM_005273741.1	SLC22A12	116085	solute carrier family 22 %28organic anion%2Furate transporter%29%2C member 12	protein-coding
PRDM-Myc400-NC_peak_652	chr11	64863521	64863771	promoter(1k)	59	NM_013265.3	VPS51	738	vacuolar protein sorting 51 homolog %28S. cerevisiae%29	protein-coding
PRDM-Myc400-NC_peak_653	chr11	64949139	64949346	promoter(1k)	93	NM_001198869.1	CAPN1	823	calpain 1%2C %28mu%2FI%29 large subunit	protein-coding
PRDM-Myc400-NC_peak_654	chr11	65189958	65190386	promoter(1k)	-97	NR_028272.1	NEAT1	283131	nuclear paraspeckle assembly transcript 1 %28non-protein coding%29	ncRNA
PRDM-Myc400-NC_peak_655	chr11	65192237	65192446	exon	2073	NR_028272.1	NEAT1	283131	nuclear paraspeckle assembly transcript 1 %28non-protein coding%29	ncRNA
PRDM-Myc400-NC_peak_656	chr11	65194914	65195347	Intergenic	4862	NR_028272.1	NEAT1	283131	nuclear paraspeckle assembly transcript 1 %28non-protein coding%29	ncRNA
PRDM-Myc400-NC_peak_657	chr11	65195885	65196323	Intergenic	5835	NR_028272.1	NEAT1	283131	nuclear paraspeckle assembly transcript 1 %28non-protein coding%29	ncRNA
PRDM-Myc400-NC_peak_658	chr11	65196639	65196939	Intergenic	6520	NR_028272.1	NEAT1	283131	nuclear paraspeckle assembly transcript 1 %28non-protein coding%29	ncRNA
PRDM-Myc400-NC_peak_659	chr11	65222333	65222811	UTR5	263	XM_005274417.1	LOC101927789	101927789	putative ubiquitin-like protein FUBI-like protein ENSP00000310146-like	protein-coding
PRDM-Myc400-NC_peak_660	chr11	65415047	65415437	promoter(2k)	-1421	NR_039709.1	MIR4489	100616284	microRNA 4489	miRNA
PRDM-Myc400-NC_peak_661	chr11	65601723	65601982	promoter(1k)	-885	XM_005274420.1	LOC101927853	101927853	WD repeat-containing protein 87-like	protein-coding
PRDM-Myc400-NC_peak_662	chr11	65655917	65656127	promoter(1k)	-38	XM_005274392.1	FIBP	9158	fibroblast growth factor %28acidic%29 intracellular binding protein	protein-coding
PRDM-Myc400-NC_peak_663	chr11	65769520	65769733	promoter(1k)	10	NM_001242481.1	EIF1AD	84285	eukaryotic translation initiation factor 1A domain containing	protein-coding
PRDM-Myc400-NC_peak_664	chr11	65788493	65788752	exon	5330	XR_247185.1	CATSPER1	117144	cation channel%2C sperm associated 1	ncRNA
PRDM-Myc400-NC_peak_665	chr11	65902017	65902296	intron	64410	XM_005274097.1	PACS1	55690	phosphofurin acidic cluster sorting protein 1	protein-coding
PRDM-Myc400-NC_peak_666	chr11	67120805	67121036	UTR5	146	NM_021173.4	POLD4	57804	polymerase %28DNA-directed%29%2C delta 4%2C accessory subunit	protein-coding
PRDM-Myc400-NC_peak_667	chr11	67436462	67436661	intron	12123	NM_001031615.1	ALDH3B2	222	aldehyde dehydrogenase 3 family%2C member B2	protein-coding
PRDM-Myc400-NC_peak_668	chr11	67965686	67966165	intron	15324	XM_005274036.1	SUV420H1	51111	suppressor of variegation 4-20 homolog 1 %28Drosophila%29	protein-coding
PRDM-Myc400-NC_peak_669	chr11	68877877	68878317	Intergenic	60933	XR_247248.1	LOC338694	338694	uncharacterized LOC338694	ncRNA
PRDM-Myc400-NC_peak_670	chr11	68956489	68956916	Intergenic	-17673	XR_247248.1	LOC338694	338694	uncharacterized LOC338694	ncRNA
PRDM-Myc400-NC_peak_671	chr11	69030180	69030932	Intergenic	-31057	XM_005273905.1	MYEOV	26579	myeloma overexpressed	protein-coding
PRDM-Myc400-NC_peak_672	chr11	69058959	69059592	promoter(3k)	-2337	XM_005273905.1	MYEOV	26579	myeloma overexpressed	protein-coding
PRDM-Myc400-NC_peak_673	chr11	69068261	69068465	Intergenic	6750	XM_005273905.1	MYEOV	26579	myeloma overexpressed	protein-coding
PRDM-Myc400-NC_peak_674	chr11	69297224	69297480	promoter(3k)	-2977	XR_247252.1	LOC101928292	101928292	uncharacterized LOC101928292	ncRNA
PRDM-Myc400-NC_peak_675	chr11	69618470	69618952	Intergenic	15481	NM_005247.2	FGF3	2248	fibroblast growth factor 3	protein-coding
PRDM-Myc400-NC_peak_676	chr11	69658427	69659731	Intergenic	-24887	NM_005247.2	FGF3	2248	fibroblast growth factor 3	protein-coding
PRDM-Myc400-NC_peak_677	chr11	69792940	69793196	Intergenic	118409	XR_247258.1	LOC101928443	101928443	uncharacterized LOC101928443	ncRNA
PRDM-Myc400-NC_peak_678	chr11	69858124	69858840	Intergenic	52995	XR_247258.1	LOC101928443	101928443	uncharacterized LOC101928443	ncRNA
PRDM-Myc400-NC_peak_679	chr11	69871419	69871904	Intergenic	39815	XR_247258.1	LOC101928443	101928443	uncharacterized LOC101928443	ncRNA
PRDM-Myc400-NC_peak_680	chr11	69872011	69872697	Intergenic	39123	XR_247258.1	LOC101928443	101928443	uncharacterized LOC101928443	ncRNA
PRDM-Myc400-NC_peak_681	chr11	69967184	69969177	intron	36665	NR_030691.1	ANO1	55107	anoctamin 1%2C calcium activated chloride channel	ncRNA
PRDM-Myc400-NC_peak_682	chr11	70026648	70026995	intron	95306	NR_030691.1	ANO1	55107	anoctamin 1%2C calcium activated chloride channel	ncRNA
PRDM-Myc400-NC_peak_683	chr11	70657538	70657989	intron	278044	NM_012309.3	SHANK2	22941	SH3 and multiple ankyrin repeat domains 2	protein-coding
PRDM-Myc400-NC_peak_684	chr11	70834956	70835518	intron	100571	NM_012309.3	SHANK2	22941	SH3 and multiple ankyrin repeat domains 2	protein-coding
PRDM-Myc400-NC_peak_685	chr11	71069684	71070580	Intergenic	64268	NR_038862.1	FLJ42102	399923	uncharacterized LOC399923	ncRNA
PRDM-Myc400-NC_peak_686	chr11	71121262	71122120	intron	12709	NR_038862.1	FLJ42102	399923	uncharacterized LOC399923	ncRNA
PRDM-Myc400-NC_peak_687	chr11	71125739	71126306	intron	8377	NR_038862.1	FLJ42102	399923	uncharacterized LOC399923	ncRNA
PRDM-Myc400-NC_peak_688	chr11	71197272	71197794	intron	33316	NM_018161.4	NADSYN1	55191	NAD synthetase 1	protein-coding
PRDM-Myc400-NC_peak_689	chr11	72974633	72974906	promoter(1k)	-780	NM_001277205.1	P2RY6	5031	pyrimidinergic receptor P2Y%2C G-protein coupled%2C 6	protein-coding
PRDM-Myc400-NC_peak_690	chr11	73309009	73309221	promoter(1k)	57	XM_005273853.1	FAM168A	23201	family with sequence similarity 168%2C member A	protein-coding
PRDM-Myc400-NC_peak_691	chr11	73309345	73310004	promoter(1k)	-441	XM_005273852.1	FAM168A	23201	family with sequence similarity 168%2C member A	protein-coding
PRDM-Myc400-NC_peak_692	chr11	73498843	73499236	intron	123	XM_005274050.1	MRPL48	51642	mitochondrial ribosomal protein L48	protein-coding
PRDM-Myc400-NC_peak_693	chr11	73694042	73694395	promoter(1k)	-330	NM_003355.2	UCP2	7351	uncoupling protein 2 %28mitochondrial%2C proton carrier%29	protein-coding
PRDM-Myc400-NC_peak_694	chr11	73881891	73882292	promoter(1k)	-119	XM_005273897.1	C2CD3	26005	C2 calcium-dependent domain containing 3	protein-coding
PRDM-Myc400-NC_peak_695	chr11	74898408	74898775	intron	36560	NM_001145212.2	SLCO2B1	11309	solute carrier organic anion transporter family%2C member 2B1	protein-coding
PRDM-Myc400-NC_peak_696	chr11	76155688	76155951	promoter(1k)	-252	XM_005274108.1	C11orf30	56946	chromosome 11 open reading frame 30	protein-coding
PRDM-Myc400-NC_peak_697	chr11	76415649	76415960	intron	17028	NR_024042.1	GUCY2EP	390226	guanylate cyclase 2E%2C pseudogene	ncRNA
PRDM-Myc400-NC_peak_698	chr11	77531702	77532026	promoter(1k)	-344	NM_024684.2	AAMDC	28971	adipogenesis associated%2C Mth938 domain containing	protein-coding
PRDM-Myc400-NC_peak_699	chr11	77597410	77597760	intron	108132	NM_033547.3	INTS4	92105	integrator complex subunit 4	protein-coding
PRDM-Myc400-NC_peak_700	chr11	82867597	82868044	promoter(1k)	-316	XM_005274049.1	PCF11	51585	PCF11 cleavage and polyadenylation factor subunit	protein-coding
PRDM-Myc400-NC_peak_701	chr11	85194932	85195350	intron	143173	NM_001142699.1	DLG2	1740	discs%2C large homolog 2 %28Drosophila%29	protein-coding
PRDM-Myc400-NC_peak_702	chr11	86167250	86167577	intron	215810	XR_247182.1	ME3	10873	malic enzyme 3%2C NADP%28%2B%29-dependent%2C mitochondrial	ncRNA
PRDM-Myc400-NC_peak_703	chr11	86429982	86430412	Intergenic	-46519	NM_001161586.1	ME3	10873	malic enzyme 3%2C NADP%28%2B%29-dependent%2C mitochondrial	protein-coding
PRDM-Myc400-NC_peak_704	chr11	86748893	86749181	exon	151	NR_033149.1	TMEM135	65084	transmembrane protein 135	ncRNA
PRDM-Myc400-NC_peak_705	chr11	89976312	89976511	Intergenic	-19880	NM_012124.2	CHORDC1	26973	cysteine and histidine-rich domain %28CHORD%29 containing 1	protein-coding
PRDM-Myc400-NC_peak_706	chr11	93165721	93165920	intron	102657	XM_005273803.1	CCDC67	159989	coiled-coil domain containing 67	protein-coding
PRDM-Myc400-NC_peak_707	chr11	95731142	95731452	intron	345047	NM_032427.1	MAML2	84441	mastermind-like 2 %28Drosophila%29	protein-coding
PRDM-Myc400-NC_peak_708	chr11	95735658	95736507	intron	340261	NM_032427.1	MAML2	84441	mastermind-like 2 %28Drosophila%29	protein-coding
PRDM-Myc400-NC_peak_709	chr11	96076344	96076572	promoter(1k)	-114	NM_032427.1	MAML2	84441	mastermind-like 2 %28Drosophila%29	protein-coding
PRDM-Myc400-NC_peak_710	chr11	102524642	102525103	Intergenic	-27115	XR_246461.1	LOC101928477	101928477	uncharacterized LOC101928477	ncRNA
PRDM-Myc400-NC_peak_711	chr11	102962522	102963039	UTR5	163	NM_032299.3	DCUN1D5	84259	DCN1%2C defective in cullin neddylation 1%2C domain containing 5	protein-coding
PRDM-Myc400-NC_peak_712	chr11	104166539	104166753	Intergenic	-131619	NM_033135.3	PDGFD	80310	platelet derived growth factor D	protein-coding
PRDM-Myc400-NC_peak_713	chr11	104817803	104818035	exon	21340	NM_033306.2	CASP4	837	caspase 4%2C apoptosis-related cysteine peptidase	protein-coding
PRDM-Myc400-NC_peak_714	chr11	105558195	105558498	intron	77547	NM_001077244.1	GRIA4	2893	glutamate receptor%2C ionotropic%2C AMPA 4	protein-coding
PRDM-Myc400-NC_peak_715	chr11	105766158	105766380	intron	285469	NM_001077244.1	GRIA4	2893	glutamate receptor%2C ionotropic%2C AMPA 4	protein-coding
PRDM-Myc400-NC_peak_716	chr11	105893041	105893564	promoter(1k)	-322	XM_005271698.1	MSANTD4	84437	Myb%2FSANT-like DNA-binding domain containing 4 with coiled-coils	protein-coding
PRDM-Myc400-NC_peak_717	chr11	106307528	106307730	Intergenic	186883	XR_246463.1	LOC101928535	101928535	uncharacterized LOC101928535	ncRNA
PRDM-Myc400-NC_peak_718	chr11	107711500	107711699	promoter(1k)	-124	XM_005271598.1	SLC35F2	54733	solute carrier family 35%2C member F2	protein-coding
PRDM-Myc400-NC_peak_719	chr11	107730421	107730626	promoter(1k)	-990	XM_005271600.1	SLC35F2	54733	solute carrier family 35%2C member F2	protein-coding
PRDM-Myc400-NC_peak_720	chr11	108464347	108464798	promoter(1k)	-81	XM_005271461.1	EXPH5	23086	exophilin 5	protein-coding
PRDM-Myc400-NC_peak_721	chr11	108482117	108482339	Intergenic	-17736	XM_005271461.1	EXPH5	23086	exophilin 5	protein-coding
PRDM-Myc400-NC_peak_722	chr11	108886897	108887649	Intergenic	351457	NM_004398.2	DDX10	1662	DEAD %28Asp-Glu-Ala-Asp%29 box polypeptide 10	protein-coding
PRDM-Myc400-NC_peak_723	chr11	110694892	110695323	Intergenic	-111196	NM_001258418.1	ARHGAP20	57569	Rho GTPase activating protein 20	protein-coding
PRDM-Myc400-NC_peak_724	chr11	111749437	111749843	promoter(1k)	-308	NM_022761.2	C11orf1	64776	chromosome 11 open reading frame 1	protein-coding
PRDM-Myc400-NC_peak_725	chr11	112097075	112097343	exon	121	NM_000317.2	PTS	5805	6-pyruvoyltetrahydropterin synthase	protein-coding
PRDM-Myc400-NC_peak_726	chr11	114271033	114271394	promoter(1k)	-170	NM_016090.2	RBM7	10179	RNA binding motif protein 7	protein-coding
PRDM-Myc400-NC_peak_727	chr11	114626187	114626534	Intergenic	77130	XM_005271405.1	NXPE2	120406	neurexophilin and PC-esterase domain family%2C member 2	protein-coding
PRDM-Myc400-NC_peak_728	chr11	115004595	115004975	Intergenic	370349	XM_005271495.1	CADM1	23705	cell adhesion molecule 1	protein-coding
PRDM-Myc400-NC_peak_729	chr11	117198299	117198621	promoter(1k)	-406	XM_005271455.1	CEP164	22897	centrosomal protein 164kDa	protein-coding
PRDM-Myc400-NC_peak_730	chr11	117697446	117697816	promoter(3k)	-2172	XM_005271570.1	FXYD2	486	FXYD domain containing ion transport regulator 2	protein-coding
PRDM-Myc400-NC_peak_731	chr11	118275038	118275416	intron	3123	NM_006476.4	ATP5L	10632	ATP synthase%2C H%2B transporting%2C mitochondrial Fo complex%2C subunit G	protein-coding
PRDM-Myc400-NC_peak_732	chr11	118307475	118307751	promoter(3k)	-2139	XR_246488.1	LOC101929115	101929115	uncharacterized LOC101929115	ncRNA
PRDM-Myc400-NC_peak_733	chr11	118790568	118790874	intron	5606	XM_005271511.1	BCL9L	283149	B-cell CLL%2Flymphoma 9-like	protein-coding
PRDM-Myc400-NC_peak_734	chr11	118992076	118992768	intron	189	NM_198971.2	HINFP	25988	histone H4 transcription factor	protein-coding
PRDM-Myc400-NC_peak_735	chr11	119346868	119347090	intron	94491	NR_034160.1	USP2-AS1	100499227	USP2 antisense RNA 1 %28head to head%29	ncRNA
PRDM-Myc400-NC_peak_736	chr11	119839697	119839951	Intergenic	159797	XM_005271489.1	TRIM29	23650	tripartite motif containing 29	protein-coding
PRDM-Myc400-NC_peak_737	chr11	120195905	120196173	promoter(3k)	-2111	XM_005271447.1	TMEM136	219902	transmembrane protein 136	protein-coding
PRDM-Myc400-NC_peak_738	chr11	120207178	120207638	promoter(1k)	-210	NM_001198665.1	ARHGEF12	23365	Rho guanine nucleotide exchange factor %28GEF%29 12	protein-coding
PRDM-Myc400-NC_peak_739	chr11	120965700	120965944	Intergenic	-7553	XM_005271653.1	TECTA	7007	tectorin alpha	protein-coding
PRDM-Myc400-NC_peak_740	chr11	121526230	121526453	Intergenic	203430	NM_003105.5	SORL1	6653	sortilin-related receptor%2C L%28DLR class%29 A repeats containing	protein-coding
PRDM-Myc400-NC_peak_741	chr11	121748336	121748618	Intergenic	154610	XR_110530.2	LOC100507165	100507165	uncharacterized LOC100507165	ncRNA
PRDM-Myc400-NC_peak_742	chr11	122063572	122063908	intron	116455	XR_246437.1	MIR100HG	399959	mir-100-let-7a-2 cluster host gene %28non-protein coding%29	ncRNA
PRDM-Myc400-NC_peak_743	chr11	122068242	122068556	intron	111796	XR_246437.1	MIR100HG	399959	mir-100-let-7a-2 cluster host gene %28non-protein coding%29	ncRNA
PRDM-Myc400-NC_peak_744	chr11	122071229	122071671	intron	108745	XR_246437.1	MIR100HG	399959	mir-100-let-7a-2 cluster host gene %28non-protein coding%29	ncRNA
PRDM-Myc400-NC_peak_745	chr11	122072114	122072313	intron	107981	XR_246437.1	MIR100HG	399959	mir-100-let-7a-2 cluster host gene %28non-protein coding%29	ncRNA
PRDM-Myc400-NC_peak_746	chr11	122073195	122073694	intron	106750	XR_246437.1	MIR100HG	399959	mir-100-let-7a-2 cluster host gene %28non-protein coding%29	ncRNA
PRDM-Myc400-NC_peak_747	chr11	122073846	122074082	promoter(1k)	-194	NR_024430.1	MIR100HG	399959	mir-100-let-7a-2 cluster host gene %28non-protein coding%29	ncRNA
PRDM-Myc400-NC_peak_748	chr11	122708150	122708657	promoter(1k)	-851	NM_019604.2	CRTAM	56253	cytotoxic and regulatory T cell molecule	protein-coding
PRDM-Myc400-NC_peak_749	chr11	122859804	122860091	Intergenic	-7569	NM_001098169.1	BSX	390259	brain-specific homeobox	protein-coding
PRDM-Myc400-NC_peak_750	chr11	124410383	124410796	Intergenic	2960	NM_001005195.1	OR8B12	219858	olfactory receptor%2C family 8%2C subfamily B%2C member 12	protein-coding
PRDM-Myc400-NC_peak_751	chr11	124670498	124670780	promoter(1k)	-167	XR_246413.1	LOC100507283	100507283	uncharacterized LOC100507283	ncRNA
PRDM-Myc400-NC_peak_752	chr11	125496116	125496559	promoter(1k)	87	NM_001274.5	CHEK1	1111	checkpoint kinase 1	protein-coding
PRDM-Myc400-NC_peak_753	chr11	126791002	126792296	intron	79117	NM_001161707.1	KIRREL3	84623	kin of IRRE like 3 %28Drosophila%29	protein-coding
PRDM-Myc400-NC_peak_754	chr11	127892680	127893409	Intergenic	564408	NM_001143820.1	ETS1	2113	v-ets avian erythroblastosis virus E26 oncogene homolog 1	protein-coding
PRDM-Myc400-NC_peak_755	chr11	128080365	128080564	Intergenic	376988	NM_001143820.1	ETS1	2113	v-ets avian erythroblastosis virus E26 oncogene homolog 1	protein-coding
PRDM-Myc400-NC_peak_756	chr11	128930248	128930447	intron	63850	XM_005271737.1	ARHGAP32	9743	Rho GTPase activating protein 32	protein-coding
PRDM-Myc400-NC_peak_757	chr11	129872835	129873135	promoter(1k)	-255	NM_020228.2	PRDM10	56980	PR domain containing 10	protein-coding
PRDM-Myc400-NC_peak_758	chr11	129939204	129939406	promoter(1k)	-411	NM_001142277.1	APLP2	334	amyloid beta %28A4%29 precursor-like protein 2	protein-coding
PRDM-Myc400-NC_peak_759	chr11	130466410	130467203	Intergenic	-76044	NM_001271983.1	C11orf44	283171	chromosome 11 open reading frame 44	protein-coding
PRDM-Myc400-NC_peak_760	chr11	131042181	131042528	Intergenic	-198016	NM_001048209.1	NTM	50863	neurotrimin	protein-coding
PRDM-Myc400-NC_peak_761	chr11	132409499	132409946	intron	403940	XM_005271576.1	OPCML	4978	opioid binding protein%2Fcell adhesion molecule-like	protein-coding
PRDM-Myc400-NC_peak_762	chr11	133353187	133354155	intron	48732	NM_001012393.1	OPCML	4978	opioid binding protein%2Fcell adhesion molecule-like	protein-coding
PRDM-Myc400-NC_peak_763	chr11	133456673	133457540	Intergenic	-54704	NM_001012393.1	OPCML	4978	opioid binding protein%2Fcell adhesion molecule-like	protein-coding
PRDM-Myc400-NC_peak_764	chr11	133802050	133802990	intron	24129	NM_001277285.1	IGSF9B	22997	immunoglobulin superfamily%2C member 9B	protein-coding
PRDM-Myc400-NC_peak_765	chr11	134434671	134435002	Intergenic	128461	NR_033852.1	LOC283177	283177	uncharacterized LOC283177	ncRNA
PRDM-Myc400-NC_peak_766	chr11	134435282	134435654	Intergenic	129092	NR_033852.1	LOC283177	283177	uncharacterized LOC283177	ncRNA
PRDM-Myc400-NC_peak_767	chr11	134665168	134665977	Intergenic	-189679	XR_132810.2	LOC100507548	100507548	uncharacterized LOC100507548	ncRNA
PRDM-Myc400-NC_peak_768	chr12	271265	272019	intron	85100	NM_015232.1	IQSEC3	440073	IQ motif and Sec7 domain 3	protein-coding
PRDM-Myc400-NC_peak_769	chr12	306147	306412	intron	17071	XM_005253747.1	SLC6A12	6539	solute carrier family 6 %28neurotransmitter transporter%29%2C member 12	protein-coding
PRDM-Myc400-NC_peak_770	chr12	326349	326672	promoter(3k)	-2771	XM_005253744.1	SLC6A12	6539	solute carrier family 6 %28neurotransmitter transporter%29%2C member 12	protein-coding
PRDM-Myc400-NC_peak_771	chr12	652478	653250	intron	580	XM_005253684.1	B4GALNT3	283358	beta-1%2C4-N-acetyl-galactosaminyl transferase 3	protein-coding
PRDM-Myc400-NC_peak_772	chr12	758043	758242	intron	14612	NM_016533.4	NINJ2	4815	ninjurin 2	protein-coding
PRDM-Myc400-NC_peak_773	chr12	860368	861724	promoter(1k)	-713	XM_005253733.1	WNK1	65125	WNK lysine deficient protein kinase 1	protein-coding
PRDM-Myc400-NC_peak_774	chr12	948258	948487	intron	86614	XM_005253742.1	WNK1	65125	WNK lysine deficient protein kinase 1	protein-coding
PRDM-Myc400-NC_peak_775	chr12	1058386	1058967	UTR5	112	XM_005253721.1	RAD52	5893	RAD52 homolog %28S. cerevisiae%29	protein-coding
PRDM-Myc400-NC_peak_776	chr12	1100923	1101179	promoter(2k)	-1837	XM_005253727.1	RAD52	5893	RAD52 homolog %28S. cerevisiae%29	protein-coding
PRDM-Myc400-NC_peak_777	chr12	1188438	1188637	intron	51624	NR_027949.1	ERC1	23085	ELKS%2FRAB6-interacting%2FCAST family member 1	ncRNA
PRDM-Myc400-NC_peak_778	chr12	1230483	1232295	intron	94475	NM_178039.2	ERC1	23085	ELKS%2FRAB6-interacting%2FCAST family member 1	protein-coding
PRDM-Myc400-NC_peak_779	chr12	1245347	1245676	intron	108598	NM_178039.2	ERC1	23085	ELKS%2FRAB6-interacting%2FCAST family member 1	protein-coding
PRDM-Myc400-NC_peak_780	chr12	1583305	1583833	intron	446655	NM_178039.2	ERC1	23085	ELKS%2FRAB6-interacting%2FCAST family member 1	protein-coding
PRDM-Myc400-NC_peak_781	chr12	1703217	1703429	promoter(1k)	8	NM_152441.2	FBXL14	144699	F-box and leucine-rich repeat protein 14	protein-coding
PRDM-Myc400-NC_peak_782	chr12	1770080	1770882	promoter(1k)	-935	NR_037422.1	MIR3649	100500816	microRNA 3649	miRNA
PRDM-Myc400-NC_peak_783	chr12	1800612	1800977	intron	648	XM_005253789.1	ADIPOR2	79602	adiponectin receptor 2	protein-coding
PRDM-Myc400-NC_peak_784	chr12	2828854	2830355	Intergenic	51472	XR_242981.1	LOC283440	283440	uncharacterized LOC283440	ncRNA
PRDM-Myc400-NC_peak_785	chr12	2921824	2922104	UTR5	248	XM_005253708.1	ITFG2	55846	integrin alpha FG-GAP repeat containing 2	protein-coding
PRDM-Myc400-NC_peak_786	chr12	3068723	3068945	promoter(1k)	86	NM_201443.2	TEAD4	7004	TEA domain family member 4	protein-coding
PRDM-Myc400-NC_peak_787	chr12	3537990	3538217	intron	47589	NM_001256536.1	PRMT8	56341	protein arginine methyltransferase 8	protein-coding
PRDM-Myc400-NC_peak_788	chr12	3982345	3982588	promoter(1k)	-461	XM_005253711.1	PARP11	57097	poly %28ADP-ribose%29 polymerase family%2C member 11	protein-coding
PRDM-Myc400-NC_peak_789	chr12	4285389	4285683	Intergenic	-97365	XM_005253813.1	CCND2	894	cyclin D2	protein-coding
PRDM-Myc400-NC_peak_790	chr12	4647378	4647600	promoter(1k)	-461	NM_001130862.1	RAD51AP1	10635	RAD51 associated protein 1	protein-coding
PRDM-Myc400-NC_peak_791	chr12	4867373	4867613	intron	37741	NM_017417.1	GALNT8	26290	UDP-N-acetyl-alpha-D-galactosamine:polypeptide N-acetylgalactosaminyltransferase 8 %28GalNAc-T8%29	protein-coding
PRDM-Myc400-NC_peak_792	chr12	5591857	5592326	promoter(3k)	-2237	XM_005253693.1	NTF3	4908	neurotrophin 3	protein-coding
PRDM-Myc400-NC_peak_793	chr12	5767571	5768135	intron	287545	NM_001278597.1	ANO2	57101	anoctamin 2	protein-coding
PRDM-Myc400-NC_peak_794	chr12	5773370	5773574	intron	281926	NM_001278597.1	ANO2	57101	anoctamin 2	protein-coding
PRDM-Myc400-NC_peak_795	chr12	6037668	6038639	intron	17244	NM_001278597.1	ANO2	57101	anoctamin 2	protein-coding
PRDM-Myc400-NC_peak_796	chr12	6038703	6039082	intron	16505	NM_001278597.1	ANO2	57101	anoctamin 2	protein-coding
PRDM-Myc400-NC_peak_797	chr12	6040614	6041565	intron	14308	NM_001278597.1	ANO2	57101	anoctamin 2	protein-coding
PRDM-Myc400-NC_peak_798	chr12	6041620	6041955	intron	13610	NM_001278597.1	ANO2	57101	anoctamin 2	protein-coding
PRDM-Myc400-NC_peak_799	chr12	6092490	6093470	intron	140856	NM_000552.3	VWF	7450	von Willebrand factor	protein-coding
PRDM-Myc400-NC_peak_800	chr12	6445560	6445898	intron	5554	XM_005253759.1	TNFRSF1A	7132	tumor necrosis factor receptor superfamily%2C member 1A	protein-coding
PRDM-Myc400-NC_peak_801	chr12	6579870	6580252	promoter(1k)	-218	NM_016830.2	VAMP1	6843	vesicle-associated membrane protein 1 %28synaptobrevin 1%29	protein-coding
PRDM-Myc400-NC_peak_802	chr12	6643577	6643904	promoter(1k)	-668	NM_001256799.1	GAPDH	2597	glyceraldehyde-3-phosphate dehydrogenase	protein-coding
PRDM-Myc400-NC_peak_803	chr12	6771934	6772260	intron	188	XR_242982.1	ING4	51147	inhibitor of growth family%2C member 4	ncRNA
PRDM-Myc400-NC_peak_804	chr12	6798707	6799035	promoter(1k)	-133	NM_001039920.2	ZNF384	171017	zinc finger protein 384	protein-coding
PRDM-Myc400-NC_peak_805	chr12	6862762	6863139	promoter(1k)	-869	NM_005439.2	MLF2	8079	myeloid leukemia factor 2	protein-coding
PRDM-Myc400-NC_peak_806	chr12	6873812	6874066	promoter(2k)	-1602	NM_002824.4	PTMS	5763	parathymosin	protein-coding
PRDM-Myc400-NC_peak_807	chr12	6874495	6875532	promoter(1k)	-527	NM_002824.4	PTMS	5763	parathymosin	protein-coding
PRDM-Myc400-NC_peak_808	chr12	6876073	6876435	intron	953	XM_005253718.1	PTMS	5763	parathymosin	protein-coding
PRDM-Myc400-NC_peak_809	chr12	6902483	6902927	intron	4067	NM_001195016.2	CD4	920	CD4 molecule	protein-coding
PRDM-Myc400-NC_peak_810	chr12	6902996	6903389	intron	4555	NM_001195016.2	CD4	920	CD4 molecule	protein-coding
PRDM-Myc400-NC_peak_811	chr12	6903642	6904633	intron	5500	NM_001195016.2	CD4	920	CD4 molecule	protein-coding
PRDM-Myc400-NC_peak_812	chr12	6934767	6934968	promoter(3k)	-2704	NM_014262.3	LEPREL2	10536	leprecan-like 2	protein-coding
PRDM-Myc400-NC_peak_813	chr12	6944875	6945074	intron	7403	NM_014262.3	LEPREL2	10536	leprecan-like 2	protein-coding
PRDM-Myc400-NC_peak_814	chr12	6960564	6960907	promoter(1k)	-549	NM_001098536.1	USP5	8078	ubiquitin specific peptidase 5 %28isopeptidase T%29	protein-coding
PRDM-Myc400-NC_peak_815	chr12	6961151	6961585	promoter(1k)	-240	XM_005253795.1	CDCA3	83461	cell division cycle associated 3	protein-coding
PRDM-Myc400-NC_peak_816	chr12	7053519	7053727	promoter(3k)	-2117	NM_080548.4	PTPN6	5777	protein tyrosine phosphatase%2C non-receptor type 6	protein-coding
PRDM-Myc400-NC_peak_817	chr12	7341257	7341472	promoter(1k)	-947	XM_005253453.1	PEX5	5830	peroxisomal biogenesis factor 5	protein-coding
PRDM-Myc400-NC_peak_818	chr12	7355624	7356042	intron	12875	NM_000319.4	PEX5	5830	peroxisomal biogenesis factor 5	protein-coding
PRDM-Myc400-NC_peak_819	chr12	7467089	7467294	intron	10264	NM_001080454.1	ACSM4	341392	acyl-CoA synthetase medium-chain family member 4	protein-coding
PRDM-Myc400-NC_peak_820	chr12	8002636	8002928	intron	41010	XM_005253312.1	SLC2A14	144195	solute carrier family 2 %28facilitated glucose transporter%29%2C member 14	protein-coding
PRDM-Myc400-NC_peak_821	chr12	8040146	8040629	intron	3404	XM_005253312.1	SLC2A14	144195	solute carrier family 2 %28facilitated glucose transporter%29%2C member 14	protein-coding
PRDM-Myc400-NC_peak_822	chr12	8087266	8087593	intron	1465	XM_005253471.1	SLC2A3	6515	solute carrier family 2 %28facilitated glucose transporter%29%2C member 3	protein-coding
PRDM-Myc400-NC_peak_823	chr12	8123063	8123327	Intergenic	-34300	XM_005253472.1	SLC2A3	6515	solute carrier family 2 %28facilitated glucose transporter%29%2C member 3	protein-coding
PRDM-Myc400-NC_peak_824	chr12	8179506	8179761	Intergenic	-5664	XM_005253431.1	FOXJ2	55810	forkhead box J2	protein-coding
PRDM-Myc400-NC_peak_825	chr12	8234359	8234813	promoter(1k)	-221	NM_015509.3	NECAP1	25977	NECAP endocytosis associated 1	protein-coding
PRDM-Myc400-NC_peak_826	chr12	8850112	8850413	promoter(1k)	-233	XM_005253437.1	RIMKLB	57494	ribosomal modification protein rimK-like family member B	protein-coding
PRDM-Myc400-NC_peak_827	chr12	9101370	9101705	intron	819	NM_001207024.1	M6PR	4074	mannose-6-phosphate receptor %28cation dependent%29	protein-coding
PRDM-Myc400-NC_peak_828	chr12	10874814	10875162	intron	1059	XM_005253518.1	YBX3	8531	Y box binding protein 3	protein-coding
PRDM-Myc400-NC_peak_829	chr12	11801652	11802072	promoter(1k)	-926	NM_001987.4	ETV6	2120	ets variant 6	protein-coding
PRDM-Myc400-NC_peak_830	chr12	11975916	11976122	intron	173231	NM_001987.4	ETV6	2120	ets variant 6	protein-coding
PRDM-Myc400-NC_peak_831	chr12	12200052	12200379	promoter(3k)	-2582	XR_242916.1	LOC101928224	101928224	uncharacterized LOC101928224	ncRNA
PRDM-Myc400-NC_peak_832	chr12	12200623	12201193	promoter(2k)	-1890	XR_242916.1	LOC101928224	101928224	uncharacterized LOC101928224	ncRNA
PRDM-Myc400-NC_peak_833	chr12	12764794	12765084	UTR5	108	NM_001310.2	CREBL2	1389	cAMP responsive element binding protein-like 2	protein-coding
PRDM-Myc400-NC_peak_834	chr12	12796428	12796681	UTR3	31724	NM_001310.2	CREBL2	1389	cAMP responsive element binding protein-like 2	protein-coding
PRDM-Myc400-NC_peak_835	chr12	12876660	12876886	promoter(3k)	-2078	NM_001130415.1	APOLD1	81575	apolipoprotein L domain containing 1	protein-coding
PRDM-Myc400-NC_peak_836	chr12	13300446	13301047	Intergenic	-44088	XM_005253497.1	GSG1	83445	germ cell associated 1	protein-coding
PRDM-Myc400-NC_peak_837	chr12	14956045	14956894	promoter(1k)	-69	NM_016312.2	WBP11	51729	WW domain binding protein 11	protein-coding
PRDM-Myc400-NC_peak_838	chr12	15416040	15416429	Intergenic	-41824	NM_001190726.1	RERG	85004	RAS-like%2C estrogen-regulated%2C growth inhibitor	protein-coding
PRDM-Myc400-NC_peak_839	chr12	16089412	16090154	intron	25597	NM_015954.2	DERA	51071	deoxyribose-phosphate aldolase %28putative%29	protein-coding
PRDM-Myc400-NC_peak_840	chr12	16815594	16816043	Intergenic	-54671	NM_001243609.1	LMO3	55885	LIM domain only 3 %28rhombotin-like 2%29	protein-coding
PRDM-Myc400-NC_peak_841	chr12	17841875	17842124	Intergenic	15767	NR_039770.1	MIR3974	100616279	microRNA 3974	miRNA
PRDM-Myc400-NC_peak_842	chr12	18647085	18647306	intron	232722	NM_004570.4	PIK3C2G	5288	phosphatidylinositol-4-phosphate 3-kinase%2C catalytic subunit type 2 gamma	protein-coding
PRDM-Myc400-NC_peak_843	chr12	19592656	19592963	promoter(1k)	-705	NM_001267043.1	AEBP2	121536	AE binding protein 2	protein-coding
PRDM-Myc400-NC_peak_844	chr12	20243626	20244275	intron	76332	XR_242883.1	LOC100506393	100506393	uncharacterized LOC100506393	ncRNA
PRDM-Myc400-NC_peak_845	chr12	20520819	20521025	promoter(2k)	-1257	NM_000921.4	PDE3A	5139	phosphodiesterase 3A%2C cGMP-inhibited	protein-coding
PRDM-Myc400-NC_peak_846	chr12	21590347	21590804	promoter(1k)	38	NM_024854.3	PYROXD1	79912	pyridine nucleotide-disulphide oxidoreductase domain 1	protein-coding
PRDM-Myc400-NC_peak_847	chr12	21654312	21654628	promoter(1k)	99	XM_005253464.1	RECQL	5965	RecQ protein-like %28DNA helicase Q1-like%29	protein-coding
PRDM-Myc400-NC_peak_848	chr12	21925234	21925449	intron	3094	XM_005253358.1	KCNJ8	3764	potassium inwardly-rectifying channel%2C subfamily J%2C member 8	protein-coding
PRDM-Myc400-NC_peak_849	chr12	22697277	22697485	promoter(1k)	71	NM_014802.1	C2CD5	9847	C2 calcium-dependent domain containing 5	protein-coding
PRDM-Myc400-NC_peak_850	chr12	22951036	22951299	Intergenic	173092	NM_018638.4	ETNK1	55500	ethanolamine kinase 1	protein-coding
PRDM-Myc400-NC_peak_851	chr12	24132747	24133107	intron	582456	NM_152989.3	SOX5	6660	SRY %28sex determining region Y%29-box 5	protein-coding
PRDM-Myc400-NC_peak_852	chr12	25007028	25007242	intron	95258	NM_005504.6	BCAT1	586	branched chain amino-acid transaminase 1%2C cytosolic	protein-coding
PRDM-Myc400-NC_peak_853	chr12	25054006	25054281	intron	48249	NM_001178092.1	BCAT1	586	branched chain amino-acid transaminase 1%2C cytosolic	protein-coding
PRDM-Myc400-NC_peak_854	chr12	26218373	26218666	intron	10308	XM_005253295.1	RASSF8	11228	Ras association %28RalGDS%2FAF-6%29 domain family %28N-terminal%29 member 8	protein-coding
PRDM-Myc400-NC_peak_855	chr12	26247295	26247714	Intergenic	30498	NM_030762.2	BHLHE41	79365	basic helix-loop-helix family%2C member e41	protein-coding
PRDM-Myc400-NC_peak_856	chr12	26984996	26985221	intron	1022	NM_002223.2	ITPR2	3709	inositol 1%2C4%2C5-trisphosphate receptor%2C type 2	protein-coding
PRDM-Myc400-NC_peak_857	chr12	26985393	26985657	intron	606	NM_002223.2	ITPR2	3709	inositol 1%2C4%2C5-trisphosphate receptor%2C type 2	protein-coding
PRDM-Myc400-NC_peak_858	chr12	27091870	27092080	promoter(1k)	-721	XM_005253422.1	ASUN	55726	asunder spermatogenesis regulator	protein-coding
PRDM-Myc400-NC_peak_859	chr12	27356990	27357261	Intergenic	-39952	NM_015000.3	STK38L	23012	serine%2Fthreonine kinase 38 like	protein-coding
PRDM-Myc400-NC_peak_860	chr12	29405965	29406199	intron	29526	NM_001271784.1	FAR2	55711	fatty acyl CoA reductase 2	protein-coding
PRDM-Myc400-NC_peak_861	chr12	31556090	31556433	intron	187626	XM_005253326.1	DENND5B	160518	DENN%2FMADD domain containing 5B	protein-coding
PRDM-Myc400-NC_peak_862	chr12	31723974	31724420	intron	19691	XM_005253326.1	DENND5B	160518	DENN%2FMADD domain containing 5B	protein-coding
PRDM-Myc400-NC_peak_863	chr12	31739882	31740264	promoter(3k)	-2784	NR_046909.1	DENND5B-AS1	100874249	DENND5B antisense RNA 1	ncRNA
PRDM-Myc400-NC_peak_864	chr12	31804869	31805335	intron	5008	NM_001135864.1	METTL20	254013	methyltransferase like 20	protein-coding
PRDM-Myc400-NC_peak_865	chr12	32259426	32259764	promoter(1k)	-590	NM_001003398.1	BICD1	636	bicaudal D homolog 1 %28Drosophila%29	protein-coding
PRDM-Myc400-NC_peak_866	chr12	32552599	32552843	promoter(1k)	-69	XM_005253309.1	FGD4	121512	FYVE%2C RhoGEF and PH domain containing 4	protein-coding
PRDM-Myc400-NC_peak_867	chr12	34175128	34175675	UTR5	186	NM_032834.3	ALG10	84920	ALG10%2C alpha-1%2C2-glucosyltransferase	protein-coding
PRDM-Myc400-NC_peak_868	chr12	34388851	34389270	Intergenic	213845	NM_032834.3	ALG10	84920	ALG10%2C alpha-1%2C2-glucosyltransferase	protein-coding
PRDM-Myc400-NC_peak_869	chr12	34427086	34427491	Intergenic	252073	NM_032834.3	ALG10	84920	ALG10%2C alpha-1%2C2-glucosyltransferase	protein-coding
PRDM-Myc400-NC_peak_870	chr12	38446043	38446412	Intergenic	-264329	NM_001013620.3	ALG10B	144245	ALG10B%2C alpha-1%2C2-glucosyltransferase	protein-coding
PRDM-Myc400-NC_peak_871	chr12	38512499	38512982	Intergenic	-197816	NM_001013620.3	ALG10B	144245	ALG10B%2C alpha-1%2C2-glucosyltransferase	protein-coding
PRDM-Myc400-NC_peak_872	chr12	38710385	38710820	promoter(1k)	46	NM_001013620.3	ALG10B	144245	ALG10B%2C alpha-1%2C2-glucosyltransferase	protein-coding
PRDM-Myc400-NC_peak_873	chr12	39176931	39177207	intron	123326	XM_005268668.1	CPNE8	144402	copine VIII	protein-coding
PRDM-Myc400-NC_peak_874	chr12	39300017	39300244	promoter(1k)	-711	NM_153634.2	CPNE8	144402	copine VIII	protein-coding
PRDM-Myc400-NC_peak_875	chr12	39300366	39300744	promoter(1k)	-160	XR_245896.1	CPNE8	144402	copine VIII	ncRNA
PRDM-Myc400-NC_peak_876	chr12	39836176	39836382	intron	825	XM_005269008.1	KIF21A	55605	kinesin family member 21A	protein-coding
PRDM-Myc400-NC_peak_877	chr12	40615629	40615926	Intergenic	-3035	NM_198578.3	LRRK2	120892	leucine-rich repeat kinase 2	protein-coding
PRDM-Myc400-NC_peak_878	chr12	40618376	40618606	promoter(1k)	-322	NM_198578.3	LRRK2	120892	leucine-rich repeat kinase 2	protein-coding
PRDM-Myc400-NC_peak_879	chr12	40620221	40620423	intron	1485	XM_005268633.1	LRRK2	120892	leucine-rich repeat kinase 2	protein-coding
PRDM-Myc400-NC_peak_880	chr12	40719155	40719540	intron	100491	XM_005268630.1	LRRK2	120892	leucine-rich repeat kinase 2	protein-coding
PRDM-Myc400-NC_peak_881	chr12	40876054	40876308	exon	84504	XM_003846356.2	MUC19	283463	mucin 19%2C oligomeric	protein-coding
PRDM-Myc400-NC_peak_882	chr12	40876383	40882091	exon	87560	XM_003846356.2	MUC19	283463	mucin 19%2C oligomeric	protein-coding
PRDM-Myc400-NC_peak_883	chr12	40882628	40882856	exon	91065	XM_003846356.2	MUC19	283463	mucin 19%2C oligomeric	protein-coding
PRDM-Myc400-NC_peak_884	chr12	40883112	40883405	exon	91582	XM_003846356.2	MUC19	283463	mucin 19%2C oligomeric	protein-coding
PRDM-Myc400-NC_peak_885	chr12	40883565	40885148	exon	92680	XM_003846356.2	MUC19	283463	mucin 19%2C oligomeric	protein-coding
PRDM-Myc400-NC_peak_886	chr12	43192878	43193255	Intergenic	-152767	XR_245972.1	LOC101927058	101927058	uncharacterized LOC101927058	ncRNA
PRDM-Myc400-NC_peak_887	chr12	43797503	43797755	intron	148095	NM_025003.3	ADAMTS20	80070	ADAM metallopeptidase with thrombospondin type 1 motif%2C 20	protein-coding
PRDM-Myc400-NC_peak_888	chr12	46119531	46119841	exon	2018	NR_028408.1	LINC00938	400027	long intergenic non-protein coding RNA 938	ncRNA
PRDM-Myc400-NC_peak_889	chr12	46121287	46121702	promoter(2k)	-1999	XM_005268708.1	ARID2	196528	AT rich interactive domain 2 %28ARID%2C RFX-like%29	protein-coding
PRDM-Myc400-NC_peak_890	chr12	46320435	46320879	exon	63744	NM_004719.2	SCAF11	9169	SR-related CTD-associated factor 11	protein-coding
PRDM-Myc400-NC_peak_891	chr12	46385676	46386033	promoter(1k)	-11	XM_005269230.1	SCAF11	9169	SR-related CTD-associated factor 11	protein-coding
PRDM-Myc400-NC_peak_892	chr12	46752566	46752806	UTR3	13959	NM_018976.4	SLC38A2	54407	solute carrier family 38%2C member 2	protein-coding
PRDM-Myc400-NC_peak_893	chr12	46917934	46918151	intron	140530	XR_245974.1	LOC100288798	100288798	uncharacterized LOC100288798	ncRNA
PRDM-Myc400-NC_peak_894	chr12	47474297	47474986	promoter(1k)	-908	NM_181847.4	AMIGO2	347902	adhesion molecule with Ig-like domain 2	protein-coding
PRDM-Myc400-NC_peak_895	chr12	47489829	47490028	intron	16543	NM_001281429.1	PCED1B	91523	PC-esterase domain containing 1B	protein-coding
PRDM-Myc400-NC_peak_896	chr12	49504451	49504867	promoter(1k)	24	XM_005269021.1	LMBR1L	55716	limb development membrane protein 1-like	protein-coding
PRDM-Myc400-NC_peak_897	chr12	49780541	49780745	promoter(3k)	-2314	NR_033267.1	LOC100335030	100335030	FGFR1 oncogene partner 2 pseudogene	ncRNA
PRDM-Myc400-NC_peak_898	chr12	51441778	51442028	promoter(1k)	-179	NR_045020.1	LETMD1	25875	LETM1 domain containing 1	ncRNA
PRDM-Myc400-NC_peak_899	chr12	52227623	52227979	promoter(3k)	-2100	NM_001013690.4	FIGNL2	401720	fidgetin-like 2	protein-coding
PRDM-Myc400-NC_peak_900	chr12	53681604	53681861	intron	19650	NM_012291.4	ESPL1	9700	extra spindle pole bodies homolog 1 %28S. cerevisiae%29	protein-coding
PRDM-Myc400-NC_peak_901	chr12	53715264	53715542	promoter(1k)	9	NM_001173466.1	AAAS	8086	achalasia%2C adrenocortical insufficiency%2C alacrimia	protein-coding
PRDM-Myc400-NC_peak_902	chr12	53772900	53773921	promoter(1k)	-568	NM_001251825.1	SP1	6667	Sp1 transcription factor	protein-coding
PRDM-Myc400-NC_peak_903	chr12	53845466	53845684	promoter(1k)	-501	XM_005268938.1	PCBP2	5094	poly%28rC%29 binding protein 2	protein-coding
PRDM-Myc400-NC_peak_904	chr12	53886700	53886964	intron	6612	NM_001193511.1	MAP3K12	7786	mitogen-activated protein kinase kinase kinase 12	protein-coding
PRDM-Myc400-NC_peak_905	chr12	54753077	54753586	Intergenic	4938	NM_020370.2	GPR84	53831	G protein-coupled receptor 84	protein-coding
PRDM-Myc400-NC_peak_906	chr12	54763908	54764187	exon	14693	XM_005268784.1	ZNF385A	25946	zinc finger protein 385A	protein-coding
PRDM-Myc400-NC_peak_907	chr12	54800861	54801125	intron	12057	NM_002205.2	ITGA5	3678	integrin%2C alpha 5 %28fibronectin receptor%2C alpha polypeptide%29	protein-coding
PRDM-Myc400-NC_peak_908	chr12	54911418	54911617	intron	18950	NM_001184976.1	NCKAP1L	3071	NCK-associated protein 1-like	protein-coding
PRDM-Myc400-NC_peak_909	chr12	55104179	55104487	Intergenic	-62056	XM_005268627.1	DCD	117159	dermcidin	protein-coding
PRDM-Myc400-NC_peak_910	chr12	56136436	56136785	promoter(1k)	-453	NM_005811.3	GDF11	10220	growth differentiation factor 11	protein-coding
PRDM-Myc400-NC_peak_911	chr12	56367538	56367834	promoter(1k)	-200	XM_005269052.1	RAB5B	5869	RAB5B%2C member RAS oncogene family	protein-coding
PRDM-Myc400-NC_peak_912	chr12	56435640	56435977	UTR5	123	NM_001029.3	RPS26	6231	ribosomal protein S26	protein-coding
PRDM-Myc400-NC_peak_913	chr12	57028651	57029092	promoter(1k)	-73	XM_005268601.1	BAZ2A	11176	bromodomain adjacent to zinc finger domain%2C 2A	protein-coding
PRDM-Myc400-NC_peak_914	chr12	57030635	57030925	promoter(1k)	-703	XM_005268603.1	BAZ2A	11176	bromodomain adjacent to zinc finger domain%2C 2A	protein-coding
PRDM-Myc400-NC_peak_915	chr12	57039839	57040088	promoter(1k)	-112	NM_001686.3	ATP5B	506	ATP synthase%2C H%2B transporting%2C mitochondrial F1 complex%2C beta polypeptide	protein-coding
PRDM-Myc400-NC_peak_916	chr12	57119168	57119397	promoter(1k)	43	NM_001113203.2	NACA	4666	nascent polypeptide-associated complex alpha subunit	protein-coding
PRDM-Myc400-NC_peak_917	chr12	57609566	57610081	promoter(1k)	-754	NM_007224.3	NXPH4	11247	neurexophilin 4	protein-coding
PRDM-Myc400-NC_peak_918	chr12	57614392	57614700	intron	3968	NM_007224.3	NXPH4	11247	neurexophilin 4	protein-coding
PRDM-Myc400-NC_peak_919	chr12	57633394	57633712	intron	992	NM_020142.3	NDUFA4L2	56901	NADH dehydrogenase %28ubiquinone%29 1 alpha subcomplex%2C 4-like 2	protein-coding
PRDM-Myc400-NC_peak_920	chr12	57853951	57854401	promoter(1k)	-123	XM_005268799.1	GLI1	2735	GLI family zinc finger 1	protein-coding
PRDM-Myc400-NC_peak_921	chr12	57881529	57881897	promoter(1k)	-23	NM_004990.3	MARS	4141	methionyl-tRNA synthetase	protein-coding
PRDM-Myc400-NC_peak_922	chr12	58087554	58087798	promoter(1k)	-62	NM_001261423.1	OS9	10956	osteosarcoma amplified 9%2C endoplasmic reticulum lectin	protein-coding
PRDM-Myc400-NC_peak_923	chr12	62653760	62653959	promoter(1k)	-261	NM_001252078.1	USP15	9958	ubiquitin specific peptidase 15	protein-coding
PRDM-Myc400-NC_peak_924	chr12	62823366	62823568	Intergenic	-37130	NM_001278471.1	MON2	23041	MON2 homolog %28S. cerevisiae%29	protein-coding
PRDM-Myc400-NC_peak_925	chr12	65028678	65028946	intron	24519	NM_178169.3	RASSF3	283349	Ras association %28RalGDS%2FAF-6%29 domain family member 3	protein-coding
PRDM-Myc400-NC_peak_926	chr12	65672162	65672417	promoter(1k)	-477	NM_001193461.1	MSRB3	253827	methionine sulfoxide reductase B3	protein-coding
PRDM-Myc400-NC_peak_927	chr12	66218355	66218574	promoter(1k)	-112	XM_005269164.1	HMGA2	8091	high mobility group AT-hook 2	protein-coding
PRDM-Myc400-NC_peak_928	chr12	66563572	66563898	promoter(1k)	31	XM_005268971.1	TMBIM4	51643	transmembrane BAX inhibitor motif containing 4	protein-coding
PRDM-Myc400-NC_peak_929	chr12	67261973	67262173	intron	200941	XM_005268754.1	GRIP1	23426	glutamate receptor interacting protein 1	protein-coding
PRDM-Myc400-NC_peak_930	chr12	67462764	67463000	exon	132	XM_005268759.1	GRIP1	23426	glutamate receptor interacting protein 1	protein-coding
PRDM-Myc400-NC_peak_931	chr12	68221858	68222096	Intergenic	-98756	XR_245997.1	LOC101927901	101927901	uncharacterized LOC101927901	ncRNA
PRDM-Myc400-NC_peak_932	chr12	68392787	68393113	intron	9710	XR_245999.1	IFNG-AS1	100885789	IFNG antisense RNA 1	ncRNA
PRDM-Myc400-NC_peak_933	chr12	68926579	68926930	Intergenic	-77864	NM_001010942.2	RAP1B	5908	RAP1B%2C member of RAS oncogene family	protein-coding
PRDM-Myc400-NC_peak_934	chr12	69593747	69594988	Intergenic	-38949	NM_007007.2	CPSF6	11052	cleavage and polyadenylation specific factor 6%2C 68kDa	protein-coding
PRDM-Myc400-NC_peak_935	chr12	69799250	69799587	Intergenic	45929	XM_005269163.1	YEATS4	8089	YEATS domain containing 4	protein-coding
PRDM-Myc400-NC_peak_936	chr12	70082938	70083169	promoter(1k)	2	NM_152439.2	BEST3	144453	bestrophin 3	protein-coding
PRDM-Myc400-NC_peak_937	chr12	72056749	72057554	promoter(1k)	-525	NM_031435.3	THAP2	83591	THAP domain containing%2C apoptosis associated protein 2	protein-coding
PRDM-Myc400-NC_peak_938	chr12	72617860	72618103	Intergenic	49307	NR_026837.1	TRHDE-AS1	283392	TRHDE antisense RNA 1	ncRNA
PRDM-Myc400-NC_peak_939	chr12	72666262	72666626	promoter(1k)	-85	NM_013381.2	TRHDE	29953	thyrotropin-releasing hormone degrading enzyme	protein-coding
PRDM-Myc400-NC_peak_940	chr12	73536243	73536826	Intergenic	-13592	XR_246005.1	LOC101928116	101928116	uncharacterized LOC101928116	ncRNA
PRDM-Myc400-NC_peak_941	chr12	74961187	74961525	Intergenic	29805	NM_001136262.1	ATXN7L3B	552889	ataxin 7-like 3B	protein-coding
PRDM-Myc400-NC_peak_942	chr12	76423794	76424042	intron	1638	NM_007350.3	PHLDA1	22822	pleckstrin homology-like domain%2C family A%2C member 1	protein-coding
PRDM-Myc400-NC_peak_943	chr12	76424902	76425488	exon	361	NM_007350.3	PHLDA1	22822	pleckstrin homology-like domain%2C family A%2C member 1	protein-coding
PRDM-Myc400-NC_peak_944	chr12	76477681	76477937	UTR5	187	XM_005268899.1	NAP1L1	4673	nucleosome assembly protein 1-like 1	protein-coding
PRDM-Myc400-NC_peak_945	chr12	76765872	76766129	intron	187584	XM_005268622.1	OSBPL8	114882	oxysterol binding protein-like 8	protein-coding
PRDM-Myc400-NC_peak_946	chr12	77404815	77405105	Intergenic	54400	NM_203394.2	E2F7	144455	E2F transcription factor 7	protein-coding
PRDM-Myc400-NC_peak_947	chr12	78217022	78217221	Intergenic	-7563	XM_005269214.1	NAV3	89795	neuron navigator 3	protein-coding
PRDM-Myc400-NC_peak_948	chr12	79225116	79225550	Intergenic	-32440	NM_001135805.1	SYT1	6857	synaptotagmin I	protein-coding
PRDM-Myc400-NC_peak_949	chr12	79257812	79258019	promoter(1k)	-578	XM_005269113.1	SYT1	6857	synaptotagmin I	protein-coding
PRDM-Myc400-NC_peak_950	chr12	79258184	79258597	promoter(1k)	-103	XM_005269113.1	SYT1	6857	synaptotagmin I	protein-coding
PRDM-Myc400-NC_peak_951	chr12	79275437	79275781	intron	17160	NM_005639.2	SYT1	6857	synaptotagmin I	protein-coding
PRDM-Myc400-NC_peak_952	chr12	80083427	80083628	exon	1349	XM_005268930.1	PAWR	5074	PRKC%2C apoptosis%2C WT1%2C regulator	protein-coding
PRDM-Myc400-NC_peak_953	chr12	80083967	80084393	intron	610	NM_002583.2	PAWR	5074	PRKC%2C apoptosis%2C WT1%2C regulator	protein-coding
PRDM-Myc400-NC_peak_954	chr12	80085057	80085415	promoter(1k)	-359	XM_005268930.1	PAWR	5074	PRKC%2C apoptosis%2C WT1%2C regulator	protein-coding
PRDM-Myc400-NC_peak_955	chr12	84958884	84959116	Intergenic	347608	NM_182767.5	SLC6A15	55117	solute carrier family 6 %28neutral amino acid transporter%29%2C member 15	protein-coding
PRDM-Myc400-NC_peak_956	chr12	87005067	87005342	intron	227476	NM_013244.3	MGAT4C	25834	mannosyl %28alpha-1%2C3-%29-glycoprotein beta-1%2C4-N-acetylglucosaminyltransferase%2C isozyme C %28putative%29	protein-coding
PRDM-Myc400-NC_peak_957	chr12	87093697	87094046	intron	138809	NM_013244.3	MGAT4C	25834	mannosyl %28alpha-1%2C3-%29-glycoprotein beta-1%2C4-N-acetylglucosaminyltransferase%2C isozyme C %28putative%29	protein-coding
PRDM-Myc400-NC_peak_958	chr12	89012314	89012532	Intergenic	-38173	NM_003994.5	KITLG	4254	KIT ligand	protein-coding
PRDM-Myc400-NC_peak_959	chr12	89717703	89718049	Intergenic	28420	NM_022652.2	DUSP6	1848	dual specificity phosphatase 6	protein-coding
PRDM-Myc400-NC_peak_960	chr12	89919561	89919798	promoter(1k)	-336	NM_001199777.1	POC1B	282809	POC1 centriolar protein homolog B %28Chlamydomonas%29	protein-coding
PRDM-Myc400-NC_peak_961	chr12	90379768	90380084	Intergenic	277194	NR_028138.1	LINC00936	338758	long intergenic non-protein coding RNA 936	ncRNA
PRDM-Myc400-NC_peak_962	chr12	92445917	92446149	intron	90414	NM_001256373.1	C12orf79	256021	chromosome 12 open reading frame 79	protein-coding
PRDM-Myc400-NC_peak_963	chr12	92539344	92539543	promoter(1k)	-275	XR_246016.1	LOC101928617	101928617	uncharacterized LOC101928617	ncRNA
PRDM-Myc400-NC_peak_964	chr12	93002317	93002682	Intergenic	-94119	NM_001037671.3	C12orf74	338809	chromosome 12 open reading frame 74	protein-coding
PRDM-Myc400-NC_peak_965	chr12	94527479	94527758	Intergenic	-14880	NM_005761.2	PLXNC1	10154	plexin C1	protein-coding
PRDM-Myc400-NC_peak_966	chr12	95611798	95612062	promoter(1k)	-690	XM_005269024.1	FGD6	55785	FYVE%2C RhoGEF and PH domain containing 6	protein-coding
PRDM-Myc400-NC_peak_967	chr12	95794721	95795115	Intergenic	41324	XR_246021.1	LOC101928779	101928779	uncharacterized LOC101928779	ncRNA
PRDM-Myc400-NC_peak_968	chr12	95867726	95868011	promoter(1k)	-77	XM_005268584.1	METAP2	10988	methionyl aminopeptidase 2	protein-coding
PRDM-Myc400-NC_peak_969	chr12	96048384	96049409	intron	5866	NR_077225.1	PGAM1P5	100132594	phosphoglycerate mutase 1 pseudogene 5	ncRNA
PRDM-Myc400-NC_peak_970	chr12	97569705	97570114	Intergenic	81270	XR_246024.1	LOC101928912	101928912	uncharacterized LOC101928912	ncRNA
PRDM-Myc400-NC_peak_971	chr12	97570592	97570895	Intergenic	80436	XR_246024.1	LOC101928912	101928912	uncharacterized LOC101928912	ncRNA
PRDM-Myc400-NC_peak_972	chr12	97729576	97729786	Intergenic	-78501	XR_246024.1	LOC101928912	101928912	uncharacterized LOC101928912	ncRNA
PRDM-Myc400-NC_peak_973	chr12	98215757	98216267	Intergenic	-65717	NR_077240.1	LOC643711	643711	platelet-activating factor acetylhydrolase 1b%2C catalytic subunit 2 %2830kDa%29 pseudogene	ncRNA
PRDM-Myc400-NC_peak_974	chr12	98477651	98477850	Intergenic	-88525	NR_036189.1	MIR4303	100422924	microRNA 4303	miRNA
PRDM-Myc400-NC_peak_975	chr12	98973599	98974093	Intergenic	-13557	NM_005888.3	SLC25A3	5250	solute carrier family 25 %28mitochondrial carrier%3B phosphate carrier%29%2C member 3	protein-coding
PRDM-Myc400-NC_peak_976	chr12	98974357	98974784	Intergenic	-12832	NM_005888.3	SLC25A3	5250	solute carrier family 25 %28mitochondrial carrier%3B phosphate carrier%29%2C member 3	protein-coding
PRDM-Myc400-NC_peak_977	chr12	99082031	99082234	intron	43055	NM_001160.2	APAF1	317	apoptotic peptidase activating factor 1	protein-coding
PRDM-Myc400-NC_peak_978	chr12	99636970	99637169	intron	741442	XM_005269029.1	ANKS1B	56899	ankyrin repeat and sterile alpha motif domain containing 1B	protein-coding
PRDM-Myc400-NC_peak_979	chr12	99763457	99763815	intron	614876	XM_005269029.1	ANKS1B	56899	ankyrin repeat and sterile alpha motif domain containing 1B	protein-coding
PRDM-Myc400-NC_peak_980	chr12	100915754	100916109	intron	48381	NM_001206978.1	NR1H4	9971	nuclear receptor subfamily 1%2C group H%2C member 4	protein-coding
PRDM-Myc400-NC_peak_981	chr12	101551329	101551950	intron	52376	NM_145913.3	SLC5A8	160728	solute carrier family 5 %28sodium%2Fmonocarboxylate cotransporter%29%2C member 8	protein-coding
PRDM-Myc400-NC_peak_982	chr12	102091997	102092216	intron	657	XM_005269036.1	CHPT1	56994	choline phosphotransferase 1	protein-coding
PRDM-Myc400-NC_peak_983	chr12	102455375	102455855	intron	284	NM_016053.2	CCDC53	51019	coiled-coil domain containing 53	protein-coding
PRDM-Myc400-NC_peak_984	chr12	103283127	103283482	intron	28076	NM_000277.1	PAH	5053	phenylalanine hydroxylase	protein-coding
PRDM-Myc400-NC_peak_985	chr12	104047372	104047810	intron	66522	NM_017564.9	STAB2	55576	stabilin 2	protein-coding
PRDM-Myc400-NC_peak_986	chr12	104234060	104234358	intron	766	NM_001031701.2	NT5DC3	51559	5%27-nucleotidase domain containing 3	protein-coding
PRDM-Myc400-NC_peak_987	chr12	104613315	104613549	intron	3895	XM_005269135.1	TXNRD1	7296	thioredoxin reductase 1	protein-coding
PRDM-Myc400-NC_peak_988	chr12	104761836	104762074	Intergenic	81495	NM_182743.2	TXNRD1	7296	thioredoxin reductase 1	protein-coding
PRDM-Myc400-NC_peak_989	chr12	104850998	104851532	exon	573	NM_001173982.1	CHST11	50515	carbohydrate %28chondroitin 4%29 sulfotransferase 11	protein-coding
PRDM-Myc400-NC_peak_990	chr12	105629954	105630154	promoter(1k)	-46	NM_018171.3	APPL2	55198	adaptor protein%2C phosphotyrosine interaction%2C PH domain and leucine zipper containing 2	protein-coding
PRDM-Myc400-NC_peak_991	chr12	105965602	105965898	Intergenic	-132231	XR_246031.1	LOC101929110	101929110	uncharacterized LOC101929110	ncRNA
PRDM-Myc400-NC_peak_992	chr12	106526078	106526324	intron	7610	NM_014840.2	NUAK1	9891	NUAK family%2C SNF1-like kinase%2C 1	protein-coding
PRDM-Myc400-NC_peak_993	chr12	106975774	106976118	promoter(1k)	-739	NM_213594.2	RFX4	5992	regulatory factor X%2C 4 %28influences HLA class II expression%29	protein-coding
PRDM-Myc400-NC_peak_994	chr12	107167895	107168554	promoter(1k)	-148	XR_245942.1	RIC8B	55188	RIC8 guanine nucleotide exchange factor B	ncRNA
PRDM-Myc400-NC_peak_995	chr12	107856225	107857215	intron	144523	NM_001018072.1	BTBD11	121551	BTB %28POZ%29 domain containing 11	protein-coding
PRDM-Myc400-NC_peak_996	chr12	107922633	107923232	intron	210736	NM_001018072.1	BTBD11	121551	BTB %28POZ%29 domain containing 11	protein-coding
PRDM-Myc400-NC_peak_997	chr12	108415959	108416300	Intergenic	-107381	NM_014653.2	WSCD2	9671	WSC domain containing 2	protein-coding
PRDM-Myc400-NC_peak_998	chr12	108432964	108433477	Intergenic	-90290	NM_014653.2	WSCD2	9671	WSC domain containing 2	protein-coding
PRDM-Myc400-NC_peak_999	chr12	108433545	108433766	Intergenic	-89855	NM_014653.2	WSCD2	9671	WSC domain containing 2	protein-coding
PRDM-Myc400-NC_peak_1000	chr12	108564020	108564352	intron	38629	XM_005269240.1	WSCD2	9671	WSC domain containing 2	protein-coding
PRDM-Myc400-NC_peak_1001	chr12	108587277	108587565	intron	61864	XM_005269239.1	WSCD2	9671	WSC domain containing 2	protein-coding
PRDM-Myc400-NC_peak_1002	chr12	108621374	108621770	intron	96015	XM_005269239.1	WSCD2	9671	WSC domain containing 2	protein-coding
PRDM-Myc400-NC_peak_1003	chr12	108783161	108783662	Intergenic	-50318	NM_001142343.1	CMKLR1	1240	chemokine-like receptor 1	protein-coding
PRDM-Myc400-NC_peak_1004	chr12	109085230	109085643	intron	39182	NM_001276471.1	CORO1C	23603	coronin%2C actin binding protein%2C 1C	protein-coding
PRDM-Myc400-NC_peak_1005	chr12	110246426	110247419	intron	24264	XM_005253919.1	TRPV4	59341	transient receptor potential cation channel%2C subfamily V%2C member 4	protein-coding
PRDM-Myc400-NC_peak_1006	chr12	110250506	110250730	intron	20569	XM_005253919.1	TRPV4	59341	transient receptor potential cation channel%2C subfamily V%2C member 4	protein-coding
PRDM-Myc400-NC_peak_1007	chr12	110251287	110252266	intron	19410	XM_005253919.1	TRPV4	59341	transient receptor potential cation channel%2C subfamily V%2C member 4	protein-coding
PRDM-Myc400-NC_peak_1008	chr12	110906950	110907342	promoter(1k)	-620	NM_001164372.1	GPN3	51184	GPN-loop GTPase 3	protein-coding
PRDM-Myc400-NC_peak_1009	chr12	111345573	111346513	downstream	61232	NM_152591.1	CCDC63	160762	coiled-coil domain containing 63	protein-coding
PRDM-Myc400-NC_peak_1010	chr12	111644494	111644735	intron	172787	NM_015267.3	CUX2	23316	cut-like homeobox 2	protein-coding
PRDM-Myc400-NC_peak_1011	chr12	112007756	112007955	intron	29263	XM_005253924.1	ATXN2	6311	ataxin 2	protein-coding
PRDM-Myc400-NC_peak_1012	chr12	112036088	112036311	UTR5	159	XM_005253925.1	ATXN2	6311	ataxin 2	protein-coding
PRDM-Myc400-NC_peak_1013	chr12	112856497	112856710	promoter(1k)	68	NM_080601.1	PTPN11	5781	protein tyrosine phosphatase%2C non-receptor type 11	protein-coding
PRDM-Myc400-NC_peak_1014	chr12	112963180	112963558	Intergenic	106833	NM_002834.3	PTPN11	5781	protein tyrosine phosphatase%2C non-receptor type 11	protein-coding
PRDM-Myc400-NC_peak_1015	chr12	113017830	113018195	Intergenic	114968	NR_031631.1	MIR1302-1	100302227	microRNA 1302-1	miRNA
PRDM-Myc400-NC_peak_1016	chr12	113827895	113828886	downstream	32020	NM_001159727.1	PLBD2	196463	phospholipase B domain containing 2	protein-coding
PRDM-Myc400-NC_peak_1017	chr12	113875219	113875511	intron	11526	XM_005253831.1	SDSL	113675	serine dehydratase-like	protein-coding
PRDM-Myc400-NC_peak_1018	chr12	113876453	113877296	downstream	16659	NM_138432.2	SDSL	113675	serine dehydratase-like	protein-coding
PRDM-Myc400-NC_peak_1019	chr12	113901659	113901976	intron	8059	NM_022363.2	LHX5	64211	LIM homeobox 5	protein-coding
PRDM-Myc400-NC_peak_1020	chr12	113933600	113934135	Intergenic	-23991	NM_022363.2	LHX5	64211	LIM homeobox 5	protein-coding
PRDM-Myc400-NC_peak_1021	chr12	114203073	114203874	intron	8015	XR_109133.2	LOC100506465	100506465	uncharacterized LOC100506465	ncRNA
PRDM-Myc400-NC_peak_1022	chr12	114671374	114672057	Intergenic	172252	NM_181486.2	TBX5	6910	T-box 5	protein-coding
PRDM-Myc400-NC_peak_1023	chr12	115140062	115140382	Intergenic	-18253	NM_016569.3	TBX3	6926	T-box 3	protein-coding
PRDM-Myc400-NC_peak_1024	chr12	116733160	116733401	Intergenic	-18290	NM_015335.4	MED13L	23389	mediator complex subunit 13-like	protein-coding
PRDM-Myc400-NC_peak_1025	chr12	117109834	117110207	Intergenic	65847	XM_005253937.1	C12orf49	79794	chromosome 12 open reading frame 49	protein-coding
PRDM-Myc400-NC_peak_1026	chr12	117226670	117227851	intron	51165	NM_001109903.1	RNFT2	84900	ring finger protein%2C transmembrane 2	protein-coding
PRDM-Myc400-NC_peak_1027	chr12	117563534	117564573	Intergenic	26782	XR_243031.1	LOC101928244	101928244	uncharacterized LOC101928244	ncRNA
PRDM-Myc400-NC_peak_1028	chr12	117565586	117566544	Intergenic	28793	XR_243031.1	LOC101928244	101928244	uncharacterized LOC101928244	ncRNA
PRDM-Myc400-NC_peak_1029	chr12	117790773	117791225	intron	8608	NM_001204218.1	NOS1	4842	nitric oxide synthase 1 %28neuronal%29	protein-coding
PRDM-Myc400-NC_peak_1030	chr12	117801396	117801873	promoter(3k)	-2028	NM_000620.4	NOS1	4842	nitric oxide synthase 1 %28neuronal%29	protein-coding
PRDM-Myc400-NC_peak_1031	chr12	117801937	117802161	promoter(3k)	-2442	NM_000620.4	NOS1	4842	nitric oxide synthase 1 %28neuronal%29	protein-coding
PRDM-Myc400-NC_peak_1032	chr12	117807983	117808251	Intergenic	-8510	NM_000620.4	NOS1	4842	nitric oxide synthase 1 %28neuronal%29	protein-coding
PRDM-Myc400-NC_peak_1033	chr12	119513132	119513809	intron	94171	NM_194286.3	SRRM4	84530	serine%2Farginine repetitive matrix 4	protein-coding
PRDM-Myc400-NC_peak_1034	chr12	119918460	119918742	intron	145867	XM_005253854.1	CCDC60	160777	coiled-coil domain containing 60	protein-coding
PRDM-Myc400-NC_peak_1035	chr12	120644497	120644702	intron	5506	NR_038924.1	PXN-AS1	100506649	PXN antisense RNA 1	ncRNA
PRDM-Myc400-NC_peak_1036	chr12	120729251	120729453	promoter(1k)	-650	XM_005253864.1	SIRT4	23409	sirtuin 4	protein-coding
PRDM-Myc400-NC_peak_1037	chr12	120794301	120794602	intron	12531	NM_002442.3	MSI1	4440	musashi RNA-binding protein 1	protein-coding
PRDM-Myc400-NC_peak_1038	chr12	120875561	120875899	promoter(1k)	-163	NM_004373.3	COX6A1	1337	cytochrome c oxidase subunit VIa polypeptide 1	protein-coding
PRDM-Myc400-NC_peak_1039	chr12	121098938	121099681	intron	20888	NM_001033677.1	CABP1	9478	calcium binding protein 1	protein-coding
PRDM-Myc400-NC_peak_1040	chr12	121099781	121100079	intron	21508	NM_001033677.1	CABP1	9478	calcium binding protein 1	protein-coding
PRDM-Myc400-NC_peak_1041	chr12	121425839	121426343	intron	10230	XM_005253931.1	HNF1A	6927	HNF1 homeobox A	protein-coding
PRDM-Myc400-NC_peak_1042	chr12	121657422	121657761	intron	9928	NM_001256796.1	P2RX4	5025	purinergic receptor P2X%2C ligand-gated ion channel%2C 4	protein-coding
PRDM-Myc400-NC_peak_1043	chr12	122237739	122237952	promoter(1k)	16	XR_243002.1	LOC338799	338799	uncharacterized LOC338799	ncRNA
PRDM-Myc400-NC_peak_1044	chr12	122332647	122333018	intron	6196	NR_048555.1	PSMD9	5715	proteasome %28prosome%2C macropain%29 26S subunit%2C non-ATPase%2C 9	ncRNA
PRDM-Myc400-NC_peak_1045	chr12	122851553	122851797	intron	13430	XM_005253597.1	CLIP1	6249	CAP-GLY domain containing linker protein 1	protein-coding
PRDM-Myc400-NC_peak_1046	chr12	122885016	122885272	promoter(1k)	-354	XM_005253594.1	CLIP1	6249	CAP-GLY domain containing linker protein 1	protein-coding
PRDM-Myc400-NC_peak_1047	chr12	123459610	123459847	intron	375	NM_024623.1	OGFOD2	79676	2-oxoglutarate and iron-dependent oxygenase domain containing 2	protein-coding
PRDM-Myc400-NC_peak_1048	chr12	124250041	124250945	intron	3451	NM_207437.3	DNAH10	196385	dynein%2C axonemal%2C heavy chain 10	protein-coding
PRDM-Myc400-NC_peak_1049	chr12	124271575	124271958	intron	24725	NM_207437.3	DNAH10	196385	dynein%2C axonemal%2C heavy chain 10	protein-coding
PRDM-Myc400-NC_peak_1050	chr12	124331482	124332000	intron	84699	NM_207437.3	DNAH10	196385	dynein%2C axonemal%2C heavy chain 10	protein-coding
PRDM-Myc400-NC_peak_1051	chr12	124358817	124359404	intron	112069	NM_207437.3	DNAH10	196385	dynein%2C axonemal%2C heavy chain 10	protein-coding
PRDM-Myc400-NC_peak_1052	chr12	124392475	124393257	intron	145824	NM_207437.3	DNAH10	196385	dynein%2C axonemal%2C heavy chain 10	protein-coding
PRDM-Myc400-NC_peak_1053	chr12	124511904	124512391	intron	54386	NM_001204299.1	ZNF664-FAM101A	100533183	protein FAM101A	protein-coding
PRDM-Myc400-NC_peak_1054	chr12	124718152	124718501	intron	260565	NM_001204299.1	ZNF664-FAM101A	100533183	protein FAM101A	protein-coding
PRDM-Myc400-NC_peak_1055	chr12	124719530	124719817	intron	261912	NM_001204299.1	ZNF664-FAM101A	100533183	protein FAM101A	protein-coding
PRDM-Myc400-NC_peak_1056	chr12	124760928	124761246	intron	303325	NM_001204299.1	ZNF664-FAM101A	100533183	protein FAM101A	protein-coding
PRDM-Myc400-NC_peak_1057	chr12	124785184	124785499	intron	5361	XM_005253548.1	FAM101A	144347	family with sequence similarity 101%2C member A	protein-coding
PRDM-Myc400-NC_peak_1058	chr12	124923154	124924607	intron	96283	XM_005253640.1	NCOR2	9612	nuclear receptor corepressor 2	protein-coding
PRDM-Myc400-NC_peak_1059	chr12	124951487	124953672	intron	67584	XM_005253640.1	NCOR2	9612	nuclear receptor corepressor 2	protein-coding
PRDM-Myc400-NC_peak_1060	chr12	124987978	124988177	intron	64001	XM_005253639.1	NCOR2	9612	nuclear receptor corepressor 2	protein-coding
PRDM-Myc400-NC_peak_1061	chr12	125425168	125425373	Intergenic	-25684	NM_021009.5	UBC	7316	ubiquitin C	protein-coding
PRDM-Myc400-NC_peak_1062	chr12	125574073	125575348	intron	24734	XM_005253611.1	AACS	65985	acetoacetyl-CoA synthetase	protein-coding
PRDM-Myc400-NC_peak_1063	chr12	126162435	126163238	Intergenic	55795	XM_005253547.1	TMEM132B	114795	transmembrane protein 132B	protein-coding
PRDM-Myc400-NC_peak_1064	chr12	127145520	127145933	intron	29305	XR_242969.1	LOC100996671	100996671	uncharacterized LOC100996671	ncRNA
PRDM-Myc400-NC_peak_1065	chr12	127202937	127203321	Intergenic	-28097	XR_242969.1	LOC100996671	100996671	uncharacterized LOC100996671	ncRNA
PRDM-Myc400-NC_peak_1066	chr12	127256697	127257052	promoter(1k)	-67	NR_033878.1	LINC00944	387895	long intergenic non-protein coding RNA 944	ncRNA
PRDM-Myc400-NC_peak_1067	chr12	127299191	127299504	Intergenic	-42540	NR_033878.1	LINC00944	387895	long intergenic non-protein coding RNA 944	ncRNA
PRDM-Myc400-NC_peak_1068	chr12	127329295	127329542	Intergenic	29817	NR_033970.1	LOC440117	440117	uncharacterized LOC440117	ncRNA
PRDM-Myc400-NC_peak_1069	chr12	127650354	127651065	Intergenic	-105768	XR_242970.1	LOC101927592	101927592	uncharacterized LOC101927592	ncRNA
PRDM-Myc400-NC_peak_1070	chr12	127734919	127735227	Intergenic	89542	XR_242971.1	LOC101927616	101927616	uncharacterized LOC101927616	ncRNA
PRDM-Myc400-NC_peak_1071	chr12	127919368	127919789	Intergenic	-94964	XR_242971.1	LOC101927616	101927616	uncharacterized LOC101927616	ncRNA
PRDM-Myc400-NC_peak_1072	chr12	127919997	127920435	Intergenic	-95601	XR_242971.1	LOC101927616	101927616	uncharacterized LOC101927616	ncRNA
PRDM-Myc400-NC_peak_1073	chr12	129088664	129089848	intron	337308	NM_001136103.2	TMEM132C	92293	transmembrane protein 132C	protein-coding
PRDM-Myc400-NC_peak_1074	chr12	129123598	129124031	intron	371867	NM_001136103.2	TMEM132C	92293	transmembrane protein 132C	protein-coding
PRDM-Myc400-NC_peak_1075	chr12	129145397	129145710	intron	393606	NM_001136103.2	TMEM132C	92293	transmembrane protein 132C	protein-coding
PRDM-Myc400-NC_peak_1076	chr12	129160111	129160472	intron	408344	NM_001136103.2	TMEM132C	92293	transmembrane protein 132C	protein-coding
PRDM-Myc400-NC_peak_1077	chr12	129175827	129176896	intron	424414	NM_001136103.2	TMEM132C	92293	transmembrane protein 132C	protein-coding
PRDM-Myc400-NC_peak_1078	chr12	129253539	129253824	Intergenic	54859	NM_145648.3	SLC15A4	121260	solute carrier family 15 %28oligopeptide transporter%29%2C member 4	protein-coding
PRDM-Myc400-NC_peak_1079	chr12	129572186	129574256	intron	814991	NM_133448.2	TMEM132D	121256	transmembrane protein 132D	protein-coding
PRDM-Myc400-NC_peak_1080	chr12	129621695	129621932	intron	766398	NM_133448.2	TMEM132D	121256	transmembrane protein 132D	protein-coding
PRDM-Myc400-NC_peak_1081	chr12	129629266	129629465	intron	758846	NM_133448.2	TMEM132D	121256	transmembrane protein 132D	protein-coding
PRDM-Myc400-NC_peak_1082	chr12	129670149	129670370	intron	717952	NM_133448.2	TMEM132D	121256	transmembrane protein 132D	protein-coding
PRDM-Myc400-NC_peak_1083	chr12	129988444	129988795	intron	399592	NM_133448.2	TMEM132D	121256	transmembrane protein 132D	protein-coding
PRDM-Myc400-NC_peak_1084	chr12	130036811	130037483	intron	351065	NM_133448.2	TMEM132D	121256	transmembrane protein 132D	protein-coding
PRDM-Myc400-NC_peak_1085	chr12	130409468	130410125	Intergenic	-21585	NM_133448.2	TMEM132D	121256	transmembrane protein 132D	protein-coding
PRDM-Myc400-NC_peak_1086	chr12	130726101	130726772	Intergenic	79433	NM_007197.3	FZD10	11211	frizzled family receptor 10	protein-coding
PRDM-Myc400-NC_peak_1087	chr12	130863901	130864516	Intergenic	41776	NM_004764.4	PIWIL1	9271	piwi-like RNA-mediated gene silencing 1	protein-coding
PRDM-Myc400-NC_peak_1088	chr12	131227262	131227502	Intergenic	-26554	XM_005253560.1	RIMBP2	23504	RIMS binding protein 2	protein-coding
PRDM-Myc400-NC_peak_1089	chr12	131251151	131251431	Intergenic	-50463	XM_005253560.1	RIMBP2	23504	RIMS binding protein 2	protein-coding
PRDM-Myc400-NC_peak_1090	chr12	131356692	131356899	intron	155	XM_005253592.1	RAN	5901	RAN%2C member RAS oncogene family	protein-coding
PRDM-Myc400-NC_peak_1091	chr12	131530396	131531834	intron	92663	XM_005253566.1	GPR133	283383	G protein-coupled receptor 133	protein-coding
PRDM-Myc400-NC_peak_1092	chr12	131683288	131684255	intron	34216	NR_026670.2	LOC116437	116437	uncharacterized LOC116437	ncRNA
PRDM-Myc400-NC_peak_1093	chr12	131778882	131779535	promoter(1k)	-864	XR_158870.2	LOC100128002	100128002	uncharacterized LOC100128002	ncRNA
PRDM-Myc400-NC_peak_1094	chr12	131788184	131788717	Intergenic	8378	XR_158870.2	LOC100128002	100128002	uncharacterized LOC100128002	ncRNA
PRDM-Myc400-NC_peak_1095	chr12	131811367	131812080	Intergenic	-20291	NR_103736.1	LOC338797	338797	uncharacterized LOC338797	ncRNA
PRDM-Myc400-NC_peak_1096	chr12	131839675	131839874	intron	7760	NR_103736.1	LOC338797	338797	uncharacterized LOC338797	ncRNA
PRDM-Myc400-NC_peak_1097	chr12	131880308	131880721	Intergenic	48500	NR_103736.1	LOC338797	338797	uncharacterized LOC338797	ncRNA
PRDM-Myc400-NC_peak_1098	chr12	131889803	131890007	Intergenic	57890	NR_103736.1	LOC338797	338797	uncharacterized LOC338797	ncRNA
PRDM-Myc400-NC_peak_1099	chr12	131962001	131962423	Intergenic	130197	NR_103736.1	LOC338797	338797	uncharacterized LOC338797	ncRNA
PRDM-Myc400-NC_peak_1100	chr12	132023928	132024577	Intergenic	124710	XM_003846260.2	LOC100996701	100996701	uncharacterized LOC100996701	protein-coding
PRDM-Myc400-NC_peak_1101	chr12	132064153	132064726	Intergenic	84523	XM_003846260.2	LOC100996701	100996701	uncharacterized LOC100996701	protein-coding
PRDM-Myc400-NC_peak_1102	chr12	132064810	132067800	Intergenic	82658	XM_003846260.2	LOC100996701	100996701	uncharacterized LOC100996701	protein-coding
PRDM-Myc400-NC_peak_1103	chr12	132119308	132119588	Intergenic	29515	XM_003846260.2	LOC100996701	100996701	uncharacterized LOC100996701	protein-coding
PRDM-Myc400-NC_peak_1104	chr12	132122827	132123276	Intergenic	25911	XM_003846260.2	LOC100996701	100996701	uncharacterized LOC100996701	protein-coding
PRDM-Myc400-NC_peak_1105	chr12	132141099	132141692	Intergenic	7567	XM_003846260.2	LOC100996701	100996701	uncharacterized LOC100996701	protein-coding
PRDM-Myc400-NC_peak_1106	chr12	132150459	132150846	promoter(2k)	-1690	XM_003846260.2	LOC100996701	100996701	uncharacterized LOC100996701	protein-coding
PRDM-Myc400-NC_peak_1107	chr12	132316417	132316635	intron	3585	NM_016155.4	MMP17	4326	matrix metallopeptidase 17 %28membrane-inserted%29	protein-coding
PRDM-Myc400-NC_peak_1108	chr12	132316842	132317075	intron	4018	NM_016155.4	MMP17	4326	matrix metallopeptidase 17 %28membrane-inserted%29	protein-coding
PRDM-Myc400-NC_peak_1109	chr12	132340614	132341438	Intergenic	28085	NM_016155.4	MMP17	4326	matrix metallopeptidase 17 %28membrane-inserted%29	protein-coding
PRDM-Myc400-NC_peak_1110	chr12	132608576	132609126	intron	40023	NR_003290.2	EP400NL	347918	EP400 N-terminal like	ncRNA
PRDM-Myc400-NC_peak_1111	chr12	132648717	132649278	Intergenic	20005	NM_024078.1	NOC4L	79050	nucleolar complex associated 4 homolog %28S. cerevisiae%29	protein-coding
PRDM-Myc400-NC_peak_1112	chr12	132700576	132701006	Intergenic	-10218	NM_021808.3	GALNT9	50614	UDP-N-acetyl-alpha-D-galactosamine:polypeptide N-acetylgalactosaminyltransferase 9 %28GalNAc-T9%29	protein-coding
PRDM-Myc400-NC_peak_1113	chr12	132810154	132810829	Intergenic	95413	NM_001122636.1_dup	GALNT9	50614	UDP-N-acetyl-alpha-D-galactosamine:polypeptide N-acetylgalactosaminyltransferase 9 %28GalNAc-T9%29	protein-coding
PRDM-Myc400-NC_peak_1114	chr12	132926029	132926727	Intergenic	19942	XR_245354.1	LOC101928416	101928416	uncharacterized LOC101928416	ncRNA
PRDM-Myc400-NC_peak_1115	chr12	132953909	132954177	Intergenic	-27633	XM_005266193.1	LOC101928629	101928629	leucine-rich repeat extensin-like protein 5-like	protein-coding
PRDM-Myc400-NC_peak_1116	chr12	132999281	132999741	intron	17835	XM_005266193.1	LOC101928629	101928629	leucine-rich repeat extensin-like protein 5-like	protein-coding
PRDM-Myc400-NC_peak_1117	chr12	133040227	133040459	downstream	58667	XM_005266193.1	LOC101928629	101928629	leucine-rich repeat extensin-like protein 5-like	protein-coding
PRDM-Myc400-NC_peak_1118	chr12	133040553	133041205	downstream	59203	XM_005266193.1	LOC101928629	101928629	leucine-rich repeat extensin-like protein 5-like	protein-coding
PRDM-Myc400-NC_peak_1119	chr12	133094687	133095512	intron	11278	XM_005266179.1	FBRSL1	57666	fibrosin-like 1	protein-coding
PRDM-Myc400-NC_peak_1120	chr12	133173770	133175077	Intergenic	7326	XM_005266149.1	LRCOL1	100507055	leucine rich colipase-like 1	protein-coding
PRDM-Myc400-NC_peak_1121	chr12	133184132	133184767	promoter(3k)	-2700	XM_005266149.1	LRCOL1	100507055	leucine rich colipase-like 1	protein-coding
PRDM-Myc400-NC_peak_1122	chr13	19529912	19530252	Intergenic	50503	XR_132732.1	LOC100652856	100652856	uncharacterized LOC100652856	ncRNA
PRDM-Myc400-NC_peak_1123	chr13	20994224	20994558	intron	105621	NM_015974.2	CRYL1	51084	crystallin%2C lambda 1	protein-coding
PRDM-Myc400-NC_peak_1124	chr13	21863793	21865070	intron	6787	XM_005266606.1	LOC101928764	101928764	coiled-coil domain-containing protein 144C-like	protein-coding
PRDM-Myc400-NC_peak_1125	chr13	22360173	22360456	Intergenic	91984	NR_047040.1	LINC00424	100874182	long intergenic non-protein coding RNA 424	ncRNA
PRDM-Myc400-NC_peak_1126	chr13	26387436	26387654	intron	344598	XM_005266420.1	ATP8A2	51761	ATPase%2C aminophospholipid transporter%2C class I%2C type 8A%2C member 2	protein-coding
PRDM-Myc400-NC_peak_1127	chr13	26732055	26732282	Intergenic	64517	XM_005266485.1	RNF6	6049	ring finger protein %28C3H2C3 type%29 6	protein-coding
PRDM-Myc400-NC_peak_1128	chr13	26823442	26824243	Intergenic	-4419	XM_005266215.1	CDK8	1024	cyclin-dependent kinase 8	protein-coding
PRDM-Myc400-NC_peak_1129	chr13	30423232	30423453	intron	1477	NM_007106.3	UBL3	5412	ubiquitin-like 3	protein-coding
PRDM-Myc400-NC_peak_1130	chr13	30424257	30424828	UTR5	277	NM_007106.3	UBL3	5412	ubiquitin-like 3	protein-coding
PRDM-Myc400-NC_peak_1131	chr13	33686414	33686795	intron	173296	NM_178006.3	STARD13	90627	StAR-related lipid transfer %28START%29 domain containing 13	protein-coding
PRDM-Myc400-NC_peak_1132	chr13	33702121	33702389	intron	157646	NM_178006.3	STARD13	90627	StAR-related lipid transfer %28START%29 domain containing 13	protein-coding
PRDM-Myc400-NC_peak_1133	chr13	40176931	40177586	promoter(1k)	97	NM_005780.2	LHFP	10186	lipoma HMGIC fusion partner	protein-coding
PRDM-Myc400-NC_peak_1134	chr13	41042206	41042776	intron	12652	NR_024505.1	LINC00598	646982	long intergenic non-protein coding RNA 598	ncRNA
PRDM-Myc400-NC_peak_1135	chr13	41634275	41634603	promoter(1k)	-534	XM_005266246.1	WBP4	11193	WW domain binding protein 4	protein-coding
PRDM-Myc400-NC_peak_1136	chr13	42002256	42002562	Intergenic	-14291	NR_002163.3	OR7E37P	100506759	olfactory receptor%2C family 7%2C subfamily E%2C member 37 pseudogene	ncRNA
PRDM-Myc400-NC_peak_1137	chr13	48075919	48076421	Intergenic	405100	XR_245429.1	LOC101929389	101929389	uncharacterized LOC101929389	ncRNA
PRDM-Myc400-NC_peak_1138	chr13	49261334	49261575	intron	33590	XM_005266482.1	CYSLTR2	57105	cysteinyl leukotriene receptor 2	protein-coding
PRDM-Myc400-NC_peak_1139	chr13	52025811	52026028	promoter(2k)	-1561	NR_103812.1	INTS6-AS1	100507398	INTS6 antisense RNA 1	ncRNA
PRDM-Myc400-NC_peak_1140	chr13	57817566	57817830	Intergenic	76367	NM_001130407.1	PRR20E	729250	proline rich 20E	protein-coding
PRDM-Myc400-NC_peak_1141	chr13	64652520	64652752	Intergenic	-245510	XM_005266615.1	LOC101927016	101927016	keratin-associated protein 21-1-like	protein-coding
PRDM-Myc400-NC_peak_1142	chr13	66872792	66873159	Intergenic	80594	NR_039853.1	MIR4704	100616205	microRNA 4704	miRNA
PRDM-Myc400-NC_peak_1143	chr13	68172136	68172632	Intergenic	-367916	NM_203487.2	PCDH9	5101	protocadherin 9	protein-coding
PRDM-Myc400-NC_peak_1144	chr13	70429370	70429716	intron	252265	XM_005266484.1	KLHL1	57626	kelch-like family member 1	protein-coding
PRDM-Myc400-NC_peak_1145	chr13	70833806	70834054	Intergenic	152585	NR_002717.2	ATXN8OS	6315	ATXN8 opposite strand %28non-protein coding%29	antisense_RNA
PRDM-Myc400-NC_peak_1146	chr13	73116850	73117125	Intergenic	184950	NM_001071775.2	MZT1	440145	mitotic spindle organizing protein 1	protein-coding
PRDM-Myc400-NC_peak_1147	chr13	76145885	76146377	intron	22245	NM_006002.4	UCHL3	7347	ubiquitin carboxyl-terminal esterase L3 %28ubiquitin thiolesterase%29	protein-coding
PRDM-Myc400-NC_peak_1148	chr13	80510505	80510704	Intergenic	63884	XR_245448.1	LOC101927195	101927195	uncharacterized LOC101927195	ncRNA
PRDM-Myc400-NC_peak_1149	chr13	83263442	83263744	Intergenic	608709	NR_046937.1	RNU6-67P	100873771	RNA%2C U6 small nuclear 67%2C pseudogene	snRNA
PRDM-Myc400-NC_peak_1150	chr13	93449969	93450329	intron	1399214	NM_004466.4	GPC5	2262	glypican 5	protein-coding
PRDM-Myc400-NC_peak_1151	chr13	97998337	97998700	intron	123970	XM_005254019.1	MBNL2	10150	muscleblind-like splicing regulator 2	protein-coding
PRDM-Myc400-NC_peak_1152	chr13	100065079	100065716	Intergenic	-88230	NM_004800.2	TM9SF2	9375	transmembrane 9 superfamily member 2	protein-coding
PRDM-Myc400-NC_peak_1153	chr13	101177042	101177466	intron	435985	NM_001127692.2	PCCA	5095	propionyl CoA carboxylase%2C alpha polypeptide	protein-coding
PRDM-Myc400-NC_peak_1154	chr13	103498303	103498502	UTR5	212	NM_000123.3	ERCC5	2073	excision repair cross-complementing rodent repair deficiency%2C complementation group 5	protein-coding
PRDM-Myc400-NC_peak_1155	chr13	105004511	105005217	Intergenic	1153166	NR_040247.1	DAOA-AS1	282706	DAOA antisense RNA 1	ncRNA
PRDM-Myc400-NC_peak_1156	chr13	105275148	105275735	Intergenic	882588	NR_040247.1	DAOA-AS1	282706	DAOA antisense RNA 1	ncRNA
PRDM-Myc400-NC_peak_1157	chr13	107219830	107220262	exon	466	XR_243043.1	ARGLU1	55082	arginine and glutamate rich 1	ncRNA
PRDM-Myc400-NC_peak_1158	chr13	108520656	108520976	promoter(2k)	-1356	NM_001080396.2	FAM155A	728215	family with sequence similarity 155%2C member A	protein-coding
PRDM-Myc400-NC_peak_1159	chr13	108799995	108800374	Intergenic	67686	XM_005254056.1	LIG4	3981	ligase IV%2C DNA%2C ATP-dependent	protein-coding
PRDM-Myc400-NC_peak_1160	chr13	109052267	109052658	Intergenic	130486	NM_006573.4	TNFSF13B	10673	tumor necrosis factor %28ligand%29 superfamily%2C member 13b	protein-coding
PRDM-Myc400-NC_peak_1161	chr13	109964726	109965274	Intergenic	-277834	XR_243069.1	LOC101927627	101927627	uncharacterized LOC101927627	ncRNA
PRDM-Myc400-NC_peak_1162	chr13	110068944	110069503	Intergenic	-173610	XR_243069.1	LOC101927627	101927627	uncharacterized LOC101927627	ncRNA
PRDM-Myc400-NC_peak_1163	chr13	110286997	110287240	Intergenic	44285	XR_243069.1	LOC101927627	101927627	uncharacterized LOC101927627	ncRNA
PRDM-Myc400-NC_peak_1164	chr13	110287304	110287514	Intergenic	44575	XR_243069.1	LOC101927627	101927627	uncharacterized LOC101927627	ncRNA
PRDM-Myc400-NC_peak_1165	chr13	111367553	111368133	promoter(1k)	59	NM_001267728.1	ING1	3621	inhibitor of growth family%2C member 1	protein-coding
PRDM-Myc400-NC_peak_1166	chr13	112177311	112178594	Intergenic	204938	NM_152324.1	TEX29	121793	testis expressed 29	protein-coding
PRDM-Myc400-NC_peak_1167	chr13	112242750	112242962	Intergenic	269841	NM_152324.1	TEX29	121793	testis expressed 29	protein-coding
PRDM-Myc400-NC_peak_1168	chr13	112614237	112615154	Intergenic	66963	XR_245843.1	LOC101928616	101928616	uncharacterized LOC101928616	ncRNA
PRDM-Myc400-NC_peak_1169	chr13	113180342	113180830	intron	61908	XM_005268293.1	TUBGCP3	10426	tubulin%2C gamma complex associated protein 3	protein-coding
PRDM-Myc400-NC_peak_1170	chr13	113299612	113300019	promoter(2k)	-1542	NM_207440.1	C13orf35	400165	chromosome 13 open reading frame 35	protein-coding
PRDM-Myc400-NC_peak_1171	chr13	113665726	113667396	intron	10533	NM_024979.4	MCF2L	23263	MCF.2 cell line derived transforming sequence-like	protein-coding
PRDM-Myc400-NC_peak_1172	chr13	113685221	113685770	intron	61961	NM_001112732.2	MCF2L	23263	MCF.2 cell line derived transforming sequence-like	protein-coding
PRDM-Myc400-NC_peak_1173	chr13	114103387	114103847	promoter(1k)	-160	NM_199162.1	ADPRHL1	113622	ADP-ribosylhydrolase like 1	protein-coding
PRDM-Myc400-NC_peak_1174	chr13	114278435	114280606	intron	39928	XM_005268331.1	TFDP1	7027	transcription factor Dp-1	protein-coding
PRDM-Myc400-NC_peak_1175	chr13	114488980	114489692	intron	27120	NM_182614.2	TMEM255B	348013	transmembrane protein 255B	protein-coding
PRDM-Myc400-NC_peak_1176	chr13	114493140	114493820	intron	31264	NM_182614.2	TMEM255B	348013	transmembrane protein 255B	protein-coding
PRDM-Myc400-NC_peak_1177	chr13	114501105	114501594	intron	39134	NM_182614.2	TMEM255B	348013	transmembrane protein 255B	protein-coding
PRDM-Myc400-NC_peak_1178	chr13	114536492	114537115	promoter(1k)	-90	NM_001143946.1	GAS6	2621	growth arrest-specific 6	protein-coding
PRDM-Myc400-NC_peak_1179	chr13	114746772	114746981	downstream	96577	XM_005266195.1	RASA3	22821	RAS p21 protein activator 3	protein-coding
PRDM-Myc400-NC_peak_1180	chr13	114753324	114755286	intron	143762	XM_005266196.1	RASA3	22821	RAS p21 protein activator 3	protein-coding
PRDM-Myc400-NC_peak_1181	chr13	114778802	114779294	intron	119019	XM_005266196.1	RASA3	22821	RAS p21 protein activator 3	protein-coding
PRDM-Myc400-NC_peak_1182	chr13	114779368	114779576	intron	118595	XM_005266196.1	RASA3	22821	RAS p21 protein activator 3	protein-coding
PRDM-Myc400-NC_peak_1183	chr14	19612880	19613267	Intergenic	59709	NM_001005356.2	POTEG	404785	POTE ankyrin domain family%2C member G	protein-coding
PRDM-Myc400-NC_peak_1184	chr14	19962011	19962510	Intergenic	58011	NM_001145442.1	POTEM	641455	POTE ankyrin domain family%2C member M	protein-coding
PRDM-Myc400-NC_peak_1185	chr14	20881163	20881879	promoter(1k)	58	NM_007110.4	TEP1	7011	telomerase-associated protein 1	protein-coding
PRDM-Myc400-NC_peak_1186	chr14	21081081	21081975	Intergenic	-3491	XM_005267323.1	RNASE11	122651	ribonuclease%2C RNase A family%2C 11 %28non-active%29	protein-coding
PRDM-Myc400-NC_peak_1187	chr14	21150599	21151313	promoter(2k)	-1380	NM_001145.4	ANG	283	angiogenin%2C ribonuclease%2C RNase A family%2C 5	protein-coding
PRDM-Myc400-NC_peak_1188	chr14	21151503	21151873	promoter(1k)	-648	NM_001145.4	ANG	283	angiogenin%2C ribonuclease%2C RNase A family%2C 5	protein-coding
PRDM-Myc400-NC_peak_1189	chr14	21944843	21945397	promoter(1k)	-229	XM_005268245.1	TOX4	9878	TOX high mobility group box family member 4	protein-coding
PRDM-Myc400-NC_peak_1190	chr14	22025720	22025940	Intergenic	13045	NM_001005465.1	OR10G3	26533	olfactory receptor%2C family 10%2C subfamily G%2C member 3	protein-coding
PRDM-Myc400-NC_peak_1191	chr14	22026826	22027257	Intergenic	11833	NM_001005465.1	OR10G3	26533	olfactory receptor%2C family 10%2C subfamily G%2C member 3	protein-coding
PRDM-Myc400-NC_peak_1192	chr14	23398517	23398730	promoter(1k)	-39	XM_005267260.1	PRMT5	10419	protein arginine methyltransferase 5	protein-coding
PRDM-Myc400-NC_peak_1193	chr14	23525513	23525720	intron	1130	NM_144985.3	CDH24	64403	cadherin 24%2C type 2	protein-coding
PRDM-Myc400-NC_peak_1194	chr14	23579779	23580211	Intergenic	-5824	XR_110266.2	LOC100128908	100128908	uncharacterized LOC100128908	ncRNA
PRDM-Myc400-NC_peak_1195	chr14	23755373	23755738	promoter(1k)	-247	NM_020834.2	HOMEZ	57594	homeobox and leucine zipper encoding	protein-coding
PRDM-Myc400-NC_peak_1196	chr14	24020328	24020750	intron	319	NM_033400.2	ZFHX2	85446	zinc finger homeobox 2	protein-coding
PRDM-Myc400-NC_peak_1197	chr14	24583351	24583692	promoter(1k)	-464	NM_025230.4	DCAF11	80344	DDB1 and CUL4 associated factor 11	protein-coding
PRDM-Myc400-NC_peak_1198	chr14	28513653	28513852	Intergenic	-371326	XR_110268.2	LOC728755	728755	uncharacterized LOC728755	ncRNA
PRDM-Myc400-NC_peak_1199	chr14	31093369	31093672	intron	1996	NM_001257376.1	SCFD1	23256	sec1 family domain containing 1	protein-coding
PRDM-Myc400-NC_peak_1200	chr14	31496046	31496263	promoter(1k)	-548	XM_005267569.1	STRN3	29966	striatin%2C calmodulin binding protein 3	protein-coding
PRDM-Myc400-NC_peak_1201	chr14	32537509	32537709	Intergenic	-8055	XM_005267636.1	ARHGAP5	394	Rho GTPase activating protein 5	protein-coding
PRDM-Myc400-NC_peak_1202	chr14	32545942	32546184	promoter(1k)	-548	XR_245684.1	ARHGAP5	394	Rho GTPase activating protein 5	ncRNA
PRDM-Myc400-NC_peak_1203	chr14	32849054	32849318	intron	50631	XM_005268219.1	AKAP6	9472	A kinase %28PRKA%29 anchor protein 6	protein-coding
PRDM-Myc400-NC_peak_1204	chr14	35015201	35015739	promoter(1k)	-450	NR_004424.2	RNU1-27P	26865	RNA%2C U1 small nuclear 27%2C pseudogene	snRNA
PRDM-Myc400-NC_peak_1205	chr14	35025807	35026230	promoter(1k)	-424	NR_004402.2	RNU1-28P	26866	RNA%2C U1 small nuclear 28%2C pseudogene	snRNA
PRDM-Myc400-NC_peak_1206	chr14	35344365	35344607	UTR5	367	NM_182648.1	BAZ1A	11177	bromodomain adjacent to zinc finger domain%2C 1A	protein-coding
PRDM-Myc400-NC_peak_1207	chr14	37717430	37718379	intron	29069	XM_005267352.1	MIPOL1	145282	mirror-image polydactyly 1	protein-coding
PRDM-Myc400-NC_peak_1208	chr14	38328255	38328516	Intergenic	110258	XM_003959975.2	LOC101059957	101059957	tetratricopeptide repeat protein 6-like	protein-coding
PRDM-Myc400-NC_peak_1209	chr14	45431134	45431333	promoter(1k)	-55	NM_017658.3	KLHL28	54813	kelch-like family member 28	protein-coding
PRDM-Myc400-NC_peak_1210	chr14	51422538	51422776	Intergenic	-11409	NM_002863.4	PYGL	5836	phosphorylase%2C glycogen%2C liver	protein-coding
PRDM-Myc400-NC_peak_1211	chr14	53173841	53174206	intron	128	NM_002806.3	PSMC6	5706	proteasome %28prosome%2C macropain%29 26S subunit%2C ATPase%2C 6	protein-coding
PRDM-Myc400-NC_peak_1212	chr14	54132589	54132980	Intergenic	282417	NR_049843.1	MIR5580	100847076	microRNA 5580	miRNA
PRDM-Myc400-NC_peak_1213	chr14	55032379	55032721	promoter(2k)	-1780	NM_001161576.2	SAMD4A	23034	sterile alpha motif domain containing 4A	protein-coding
PRDM-Myc400-NC_peak_1214	chr14	55658431	55658643	promoter(1k)	-141	NM_001146015.1	DLGAP5	9787	discs%2C large %28Drosophila%29 homolog-associated protein 5	protein-coding
PRDM-Myc400-NC_peak_1215	chr14	57734873	57735203	promoter(1k)	-568	NM_018229.3	AP5M1	55745	adaptor-related protein complex 5%2C mu 1 subunit	protein-coding
PRDM-Myc400-NC_peak_1216	chr14	57735363	57735619	promoter(1k)	74	XM_005267272.1	EXOC5	10640	exocyst complex component 5	protein-coding
PRDM-Myc400-NC_peak_1217	chr14	57857515	57857879	exon	426	NM_001011713.2	NAA30	122830	N%28alpha%29-acetyltransferase 30%2C NatC catalytic subunit	protein-coding
PRDM-Myc400-NC_peak_1218	chr14	57857967	57858243	exon	834	NM_001011713.2	NAA30	122830	N%28alpha%29-acetyltransferase 30%2C NatC catalytic subunit	protein-coding
PRDM-Myc400-NC_peak_1219	chr14	58764851	58765121	promoter(1k)	-131	NR_029434.1	FLJ31306	379025	uncharacterized LOC379025	ncRNA
PRDM-Myc400-NC_peak_1220	chr14	62162094	62162393	promoter(3k)	-2096	NM_001243084.1	HIF1A	3091	hypoxia inducible factor 1%2C alpha subunit %28basic helix-loop-helix transcription factor%29	protein-coding
PRDM-Myc400-NC_peak_1221	chr14	63428633	63428837	intron	83221	NM_139318.4	KCNH5	27133	potassium voltage-gated channel%2C subfamily H %28eag-related%29%2C member 5	protein-coding
PRDM-Myc400-NC_peak_1222	chr14	63622483	63622699	Intergenic	-48489	XR_245709.1	RHOJ	57381	ras homolog family member J	ncRNA
PRDM-Myc400-NC_peak_1223	chr14	63622788	63623098	Intergenic	-48137	XR_245709.1	RHOJ	57381	ras homolog family member J	ncRNA
PRDM-Myc400-NC_peak_1224	chr14	64194432	64194726	exon	177	NM_030791.2	SGPP1	81537	sphingosine-1-phosphate phosphatase 1	protein-coding
PRDM-Myc400-NC_peak_1225	chr14	65569584	65569790	promoter(1k)	-274	NR_073138.1	MAX	4149	MYC associated factor X	ncRNA
PRDM-Myc400-NC_peak_1226	chr14	65581269	65581479	Intergenic	-11961	NR_073138.1	MAX	4149	MYC associated factor X	ncRNA
PRDM-Myc400-NC_peak_1227	chr14	66423058	66423277	Intergenic	140453	XR_245774.1	LOC101927878	101927878	uncharacterized LOC101927878	ncRNA
PRDM-Myc400-NC_peak_1228	chr14	66975560	66975858	intron	1026	XM_005267250.1	GPHN	10243	gephyrin	protein-coding
PRDM-Myc400-NC_peak_1229	chr14	67511932	67512676	intron	537621	XM_005267250.1	GPHN	10243	gephyrin	protein-coding
PRDM-Myc400-NC_peak_1230	chr14	67826652	67826982	promoter(1k)	-97	NM_015994.3	ATP6V1D	51382	ATPase%2C H%2B transporting%2C lysosomal 34kDa%2C V1 subunit D	protein-coding
PRDM-Myc400-NC_peak_1231	chr14	69763375	69763613	intron	36813	NM_020692.2	GALNT16	57452	UDP-N-acetyl-alpha-D-galactosamine:polypeptide N-acetylgalactosaminyltransferase 16	protein-coding
PRDM-Myc400-NC_peak_1232	chr14	69864989	69865433	promoter(1k)	-174	NM_018375.4	SLC39A9	55334	solute carrier family 39%2C member 9	protein-coding
PRDM-Myc400-NC_peak_1233	chr14	71374131	71374746	promoter(1k)	63	XM_005267421.1	PCNX	22990	pecanex homolog %28Drosophila%29	protein-coding
PRDM-Myc400-NC_peak_1234	chr14	73493525	73494182	promoter(1k)	66	NM_021260.2	ZFYVE1	53349	zinc finger%2C FYVE domain containing 1	protein-coding
PRDM-Myc400-NC_peak_1235	chr14	73924300	73924657	intron	809	XM_005268142.1	NUMB	8650	numb homolog %28Drosophila%29	protein-coding
PRDM-Myc400-NC_peak_1236	chr14	74274382	74274581	Intergenic	20465	XR_245786.1	LOC100506476	100506476	uncharacterized LOC100506476	ncRNA
PRDM-Myc400-NC_peak_1237	chr14	74769575	74769859	promoter(1k)	-48	XM_005267943.1	ABCD4	5826	ATP-binding cassette%2C sub-family D %28ALD%29%2C member 4	protein-coding
PRDM-Myc400-NC_peak_1238	chr14	75038680	75038999	intron	40194	NM_000428.2	LTBP2	4053	latent transforming growth factor beta binding protein 2	protein-coding
PRDM-Myc400-NC_peak_1239	chr14	75179923	75180173	promoter(1k)	-243	XM_005268243.1	AREL1	9870	apoptosis resistant E3 ubiquitin protein ligase 1	protein-coding
PRDM-Myc400-NC_peak_1240	chr14	75725357	75725602	Intergenic	-19997	XM_005267488.1	FOS	2353	FBJ murine osteosarcoma viral oncogene homolog	protein-coding
PRDM-Myc400-NC_peak_1241	chr14	76448731	76448973	promoter(1k)	-760	NM_003239.2	TGFB3	7043	transforming growth factor%2C beta 3	protein-coding
PRDM-Myc400-NC_peak_1242	chr14	76738918	76739465	Intergenic	-98498	NM_004452.3	ESRRB	2103	estrogen-related receptor beta	protein-coding
PRDM-Myc400-NC_peak_1243	chr14	77322859	77323679	intron	30544	XM_005267360.1	C14orf166B	145497	chromosome 14 open reading frame 166B	protein-coding
PRDM-Myc400-NC_peak_1244	chr14	77388606	77388833	Intergenic	93350	XM_005267361.1	C14orf166B	145497	chromosome 14 open reading frame 166B	protein-coding
PRDM-Myc400-NC_peak_1245	chr14	77505332	77505544	promoter(2k)	-1969	XR_171092.2	LOC283575	283575	uncharacterized LOC283575	ncRNA
PRDM-Myc400-NC_peak_1246	chr14	79382005	79382306	intron	745440	XM_005268218.1	NRXN3	9369	neurexin 3	protein-coding
PRDM-Myc400-NC_peak_1247	chr14	79812669	79813007	intron	67156	NM_001105250.2	NRXN3	9369	neurexin 3	protein-coding
PRDM-Myc400-NC_peak_1248	chr14	80311926	80312365	intron	566464	NM_138970.4	NRXN3	9369	neurexin 3	protein-coding
PRDM-Myc400-NC_peak_1249	chr14	81407625	81407850	promoter(2k)	-1854	NM_152446.3	CEP128	145508	centrosomal protein 128kDa	protein-coding
PRDM-Myc400-NC_peak_1250	chr14	82233333	82233532	Intergenic	-144028	XR_245794.1	LOC101928559	101928559	uncharacterized LOC101928559	ncRNA
PRDM-Myc400-NC_peak_1251	chr14	88816381	88816580	Intergenic	-23225	NM_021161.4	KCNK10	54207	potassium channel%2C subfamily K%2C member 10	protein-coding
PRDM-Myc400-NC_peak_1252	chr14	88851749	88852180	promoter(1k)	-52	XM_005267851.1	SPATA7	55812	spermatogenesis associated 7	protein-coding
PRDM-Myc400-NC_peak_1253	chr14	89003578	89003836	intron	14126	XM_005267287.1	PTPN21	11099	protein tyrosine phosphatase%2C non-receptor type 21	protein-coding
PRDM-Myc400-NC_peak_1254	chr14	89074203	89074444	intron	44998	XM_005268069.1	ZC3H14	79882	zinc finger CCCH-type containing 14	protein-coding
PRDM-Myc400-NC_peak_1255	chr14	89290493	89290757	promoter(1k)	-353	NM_198309.2	TTC8	123016	tetratricopeptide repeat domain 8	protein-coding
PRDM-Myc400-NC_peak_1256	chr14	89456943	89457149	Intergenic	166068	NM_198309.2	TTC8	123016	tetratricopeptide repeat domain 8	protein-coding
PRDM-Myc400-NC_peak_1257	chr14	92572964	92573379	promoter(1k)	-254	XM_005267676.1	ATXN3	4287	ataxin 3	protein-coding
PRDM-Myc400-NC_peak_1258	chr14	92987333	92987556	intron	7320	NM_024832.3	RIN3	79890	Ras and Rab interactor 3	protein-coding
PRDM-Myc400-NC_peak_1259	chr14	93144118	93144670	intron	164269	NM_024832.3	RIN3	79890	Ras and Rab interactor 3	protein-coding
PRDM-Myc400-NC_peak_1260	chr14	93673102	93673892	promoter(1k)	96	NM_175748.3	UBR7	55148	ubiquitin protein ligase E3 component n-recognin 7 %28putative%29	protein-coding
PRDM-Myc400-NC_peak_1261	chr14	93673944	93674207	promoter(1k)	-617	NM_032490.4	C14orf142	84520	chromosome 14 open reading frame 142	protein-coding
PRDM-Myc400-NC_peak_1262	chr14	93674460	93674660	promoter(2k)	-1101	NM_032490.4	C14orf142	84520	chromosome 14 open reading frame 142	protein-coding
PRDM-Myc400-NC_peak_1263	chr14	94425920	94426125	promoter(3k)	-2256	NM_016150.4	ASB2	51676	ankyrin repeat and SOCS box containing 2	protein-coding
PRDM-Myc400-NC_peak_1264	chr14	94431027	94431722	intron	11701	NM_001202429.1	ASB2	51676	ankyrin repeat and SOCS box containing 2	protein-coding
PRDM-Myc400-NC_peak_1265	chr14	94454928	94455315	Intergenic	-8494	NR_024182.1	LINC00521	256369	long intergenic non-protein coding RNA 521	ncRNA
PRDM-Myc400-NC_peak_1266	chr14	94739680	94739889	intron	99136	NM_058237.1	PPP4R4	57718	protein phosphatase 4%2C regulatory subunit 4	protein-coding
PRDM-Myc400-NC_peak_1267	chr14	95117001	95117605	Intergenic	10241	NR_015340.1	SERPINA13P	388007	serpin peptidase inhibitor%2C clade A %28alpha-1 antiproteinase%2C antitrypsin%29%2C member 13%2C pseudogene	ncRNA
PRDM-Myc400-NC_peak_1268	chr14	95962580	95962779	intron	20320	XM_005267377.1	SYNE3	161176	spectrin repeat containing%2C nuclear envelope family member 3	protein-coding
PRDM-Myc400-NC_peak_1269	chr14	96484395	96484594	Intergenic	-21166	XM_005267874.1	C14orf132	56967	chromosome 14 open reading frame 132	protein-coding
PRDM-Myc400-NC_peak_1270	chr14	97301885	97302321	intron	38381	XM_005268040.1	VRK1	7443	vaccinia related kinase 1	protein-coding
PRDM-Myc400-NC_peak_1271	chr14	97395058	97395584	Intergenic	-14538	XR_245814.1	LINC00618	145249	long intergenic non-protein coding RNA 618	ncRNA
PRDM-Myc400-NC_peak_1272	chr14	97533232	97533736	Intergenic	123625	XR_245814.1	LINC00618	145249	long intergenic non-protein coding RNA 618	ncRNA
PRDM-Myc400-NC_peak_1273	chr14	97534027	97534280	Intergenic	124295	XR_245814.1	LINC00618	145249	long intergenic non-protein coding RNA 618	ncRNA
PRDM-Myc400-NC_peak_1274	chr14	97534611	97535035	Intergenic	124964	XR_245814.1	LINC00618	145249	long intergenic non-protein coding RNA 618	ncRNA
PRDM-Myc400-NC_peak_1275	chr14	97754432	97754688	Intergenic	-170647	XR_245815.1	LOC101929241	101929241	uncharacterized LOC101929241	ncRNA
PRDM-Myc400-NC_peak_1276	chr14	97940151	97940368	Intergenic	15053	XR_245815.1	LOC101929241	101929241	uncharacterized LOC101929241	ncRNA
PRDM-Myc400-NC_peak_1277	chr14	98041956	98042404	Intergenic	110815	NR_033943.1	LOC100129345	100129345	uncharacterized LOC100129345	ncRNA
PRDM-Myc400-NC_peak_1278	chr14	98571905	98572282	Intergenic	-127633	NR_015430.1	C14orf64	388011	chromosome 14 open reading frame 64	ncRNA
PRDM-Myc400-NC_peak_1279	chr14	98733558	98734020	Intergenic	-289328	NR_015430.1	C14orf64	388011	chromosome 14 open reading frame 64	ncRNA
PRDM-Myc400-NC_peak_1280	chr14	99162264	99162489	Intergenic	-15573	NM_182560.2	C14orf177	283598	chromosome 14 open reading frame 177	protein-coding
PRDM-Myc400-NC_peak_1281	chr14	99215055	99215893	Intergenic	37524	NM_182560.2	C14orf177	283598	chromosome 14 open reading frame 177	protein-coding
PRDM-Myc400-NC_peak_1282	chr14	99884847	99885063	intron	62271	NM_199123.1	SETD3	84193	SET domain containing 3	protein-coding
PRDM-Myc400-NC_peak_1283	chr14	100093425	100093929	Intergenic	-17803	NM_001127258.1	HHIPL1	84439	HHIP-like 1	protein-coding
PRDM-Myc400-NC_peak_1284	chr14	100637278	100637500	Intergenic	-11377	NM_206918.2	DEGS2	123099	delta%284%29-desaturase%2C sphingolipid 2	protein-coding
PRDM-Myc400-NC_peak_1285	chr14	100843174	100843463	promoter(1k)	-639	NM_173701.1	WARS	7453	tryptophanyl-tRNA synthetase	protein-coding
PRDM-Myc400-NC_peak_1286	chr14	100992948	100993534	intron	150471	XM_005268056.1	WDR25	79446	WD repeat domain 25	protein-coding
PRDM-Myc400-NC_peak_1287	chr14	101049495	101049894	Intergenic	-13564	NM_020836.3	BEGAIN	57596	brain-enriched guanylate kinase-associated	protein-coding
PRDM-Myc400-NC_peak_1288	chr14	101382874	101383077	Intergenic	5500	NR_029863.1	MIR370	442915	microRNA 370	miRNA
PRDM-Myc400-NC_peak_1289	chr14	101711446	101713040	Intergenic	88447	XR_245821.1	LOC101929443	101929443	uncharacterized LOC101929443	ncRNA
PRDM-Myc400-NC_peak_1290	chr14	101841913	101842564	Intergenic	-19590	XR_245822.1	LOC101929462	101929462	uncharacterized LOC101929462	ncRNA
PRDM-Myc400-NC_peak_1291	chr14	102178253	102178954	Intergenic	-18170	NR_026774.1	LINC00239	145200	long intergenic non-protein coding RNA 239	ncRNA
PRDM-Myc400-NC_peak_1292	chr14	102179094	102180139	Intergenic	-17157	NR_026774.1	LINC00239	145200	long intergenic non-protein coding RNA 239	ncRNA
PRDM-Myc400-NC_peak_1293	chr14	102185795	102186047	Intergenic	-10853	NR_026774.1	LINC00239	145200	long intergenic non-protein coding RNA 239	ncRNA
PRDM-Myc400-NC_peak_1294	chr14	102431562	102431785	intron	809	NM_001376.4	DYNC1H1	1778	dynein%2C cytoplasmic 1%2C heavy chain 1	protein-coding
PRDM-Myc400-NC_peak_1295	chr14	102605457	102605771	promoter(1k)	-575	NM_001242417.1	WDR20	91833	WD repeat domain 20	protein-coding
PRDM-Myc400-NC_peak_1296	chr14	102729010	102729227	intron	42418	NM_001272011.1	MOK	5891	MOK protein kinase	protein-coding
PRDM-Myc400-NC_peak_1297	chr14	103385825	103386114	Intergenic	-3023	NM_030943.3	AMN	81693	amnion associated transmembrane protein	protein-coding
PRDM-Myc400-NC_peak_1298	chr14	103387053	103387698	promoter(2k)	-1617	NM_030943.3	AMN	81693	amnion associated transmembrane protein	protein-coding
PRDM-Myc400-NC_peak_1299	chr14	103816290	103816698	Intergenic	16155	NM_001969.4	EIF5	1983	eukaryotic translation initiation factor 5	protein-coding
PRDM-Myc400-NC_peak_1300	chr14	104131576	104131947	intron	35974	XM_005267618.1	KLC1	3831	kinesin light chain 1	protein-coding
PRDM-Myc400-NC_peak_1301	chr14	104270096	104270311	intron	44617	XR_245676.1	PPP1R13B	23368	protein phosphatase 1%2C regulatory subunit 13B	ncRNA
PRDM-Myc400-NC_peak_1302	chr14	104663791	104664386	Intergenic	59029	NM_015656.1	KIF26A	26153	kinesin family member 26A	protein-coding
PRDM-Myc400-NC_peak_1303	chr14	104669932	104671383	Intergenic	65598	NM_015656.1	KIF26A	26153	kinesin family member 26A	protein-coding
PRDM-Myc400-NC_peak_1304	chr14	104698667	104699137	Intergenic	93842	NM_015656.1	KIF26A	26153	kinesin family member 26A	protein-coding
PRDM-Myc400-NC_peak_1305	chr14	105152317	105152667	intron	4590	XM_005268006.1	INF2	64423	inverted formin%2C FH2 and WH2 domain containing	protein-coding
PRDM-Myc400-NC_peak_1306	chr14	105290711	105291115	downstream	3375	NR_024396.1	LINC00638	196872	long intergenic non-protein coding RNA 638	ncRNA
PRDM-Myc400-NC_peak_1307	chr14	105326128	105329190	Intergenic	-3991	NM_015005.2	CEP170B	283638	centrosomal protein 170B	protein-coding
PRDM-Myc400-NC_peak_1308	chr14	105446076	105446590	promoter(2k)	-1639	NM_138420.2	AHNAK2	113146	AHNAK nucleoprotein 2	protein-coding
PRDM-Myc400-NC_peak_1309	chr14	105549250	105549464	Intergenic	-17470	NM_001278695.1	GPR132	29933	G protein-coupled receptor 132	protein-coding
PRDM-Myc400-NC_peak_1310	chr14	105818876	105819843	intron	52190	NM_001243127.1	PACS2	23241	phosphofurin acidic cluster sorting protein 2	protein-coding
PRDM-Myc400-NC_peak_1311	chr14	105951217	105951444	promoter(2k)	-1926	NM_001311.4	CRIP1	1396	cysteine-rich protein 1 %28intestinal%29	protein-coding
PRDM-Myc400-NC_peak_1312	chr14	106039511	106040114	Intergenic	46356	XM_005268101.1	TMEM121	80757	transmembrane protein 121	protein-coding
PRDM-Myc400-NC_peak_1313	chr14	106042231	106045100	Intergenic	50209	XM_005268101.1	TMEM121	80757	transmembrane protein 121	protein-coding
PRDM-Myc400-NC_peak_1314	chr14	106046936	106047994	Intergenic	54008	XM_005268101.1	TMEM121	80757	transmembrane protein 121	protein-coding
PRDM-Myc400-NC_peak_1315	chr14	106107595	106107804	Intergenic	31444	NR_046211.1	ELK2AP	2003	ELK2A%2C member of ETS oncogene family%2C pseudogene	ncRNA
PRDM-Myc400-NC_peak_1316	chr14	106127239	106127459	Intergenic	11795	NR_046211.1	ELK2AP	2003	ELK2A%2C member of ETS oncogene family%2C pseudogene	ncRNA
PRDM-Myc400-NC_peak_1317	chr14	106131309	106133098	Intergenic	6940	NR_046211.1	ELK2AP	2003	ELK2A%2C member of ETS oncogene family%2C pseudogene	ncRNA
PRDM-Myc400-NC_peak_1318	chr14	106159699	106162300	Intergenic	-21856	NR_046211.1	ELK2AP	2003	ELK2A%2C member of ETS oncogene family%2C pseudogene	ncRNA
PRDM-Myc400-NC_peak_1319	chr14	106164403	106165009	Intergenic	-25562	NR_046211.1	ELK2AP	2003	ELK2A%2C member of ETS oncogene family%2C pseudogene	ncRNA
PRDM-Myc400-NC_peak_1320	chr14	106166736	106167119	Intergenic	-27784	NR_046211.1	ELK2AP	2003	ELK2A%2C member of ETS oncogene family%2C pseudogene	ncRNA
PRDM-Myc400-NC_peak_1321	chr14	106204543	106206258	Intergenic	-66257	NR_046211.1	ELK2AP	2003	ELK2A%2C member of ETS oncogene family%2C pseudogene	ncRNA
PRDM-Myc400-NC_peak_1322	chr14	106232458	106234157	Intergenic	91036	NR_039730.1	MIR4507	100616135	microRNA 4507	miRNA
PRDM-Myc400-NC_peak_1323	chr15	20108091	20108785	Intergenic	-379559	NR_038836.1	CHEK2P2	646096	checkpoint kinase 2 pseudogene 2	ncRNA
PRDM-Myc400-NC_peak_1324	chr15	20108921	20109140	Intergenic	-378966	NR_038836.1	CHEK2P2	646096	checkpoint kinase 2 pseudogene 2	ncRNA
PRDM-Myc400-NC_peak_1325	chr15	20340525	20343634	Intergenic	-145917	NR_038836.1	CHEK2P2	646096	checkpoint kinase 2 pseudogene 2	ncRNA
PRDM-Myc400-NC_peak_1326	chr15	20513625	20516437	Intergenic	27034	NR_038836.1	CHEK2P2	646096	checkpoint kinase 2 pseudogene 2	ncRNA
PRDM-Myc400-NC_peak_1327	chr15	20522289	20522895	Intergenic	34595	NR_038836.1	CHEK2P2	646096	checkpoint kinase 2 pseudogene 2	ncRNA
PRDM-Myc400-NC_peak_1328	chr15	20711441	20711713	promoter(1k)	-144	NR_036432.1	HERC2P3	283755	hect domain and RLD 2 pseudogene 3	ncRNA
PRDM-Myc400-NC_peak_1329	chr15	20871947	20872393	Intergenic	89310	NR_027992.1	NBEAP1	606	neurobeachin pseudogene 1	ncRNA
PRDM-Myc400-NC_peak_1330	chr15	21021174	21021652	Intergenic	14968	XR_246625.1	LOC101927005	101927005	uncharacterized LOC101927005	ncRNA
PRDM-Myc400-NC_peak_1331	chr15	21347164	21350267	Intergenic	123999	XM_005272366.1	LOC101926972	101926972	putative uncharacterized protein KIAA0125-like	protein-coding
PRDM-Myc400-NC_peak_1332	chr15	22434371	22435599	Intergenic	21523	NR_028067.1	OR4N3P	390539	olfactory receptor%2C family 4%2C subfamily N%2C member 3 pseudogene	ncRNA
PRDM-Myc400-NC_peak_1333	chr15	22501554	22501927	intron	36800	XM_001716834.4	LOC642131	642131	putative V-set and immunoglobulin domain-containing-like protein IGHV4OR15-8-like	protein-coding
PRDM-Myc400-NC_peak_1334	chr15	22545474	22545785	promoter(1k)	-935	NR_033735.1	REREP3	646396	arginine-glutamic acid dipeptide %28RE%29 repeats pseudogene 3	ncRNA
PRDM-Myc400-NC_peak_1335	chr15	22562805	22563186	intron	16431	NR_033735.1	REREP3	646396	arginine-glutamic acid dipeptide %28RE%29 repeats pseudogene 3	ncRNA
PRDM-Myc400-NC_peak_1336	chr15	22717924	22718181	promoter(3k)	-2325	NR_027407.1	GOLGA8DP	100132979	golgin A8 family%2C member D%2C pseudogene	ncRNA
PRDM-Myc400-NC_peak_1337	chr15	23086413	23086691	promoter(1k)	-233	XM_005272541.1	NIPA1	123606	non imprinted in Prader-Willi%2FAngelman syndrome 1	protein-coding
PRDM-Myc400-NC_peak_1338	chr15	23432631	23432944	promoter(3k)	-2282	NR_033350.1	GOLGA8EP	390535	golgin A8 family%2C member E%2C pseudogene	ncRNA
PRDM-Myc400-NC_peak_1339	chr15	23597390	23597732	promoter(3k)	-2334	NR_038843.1	GOLGA8S	653061	golgin A8 family%2C member S	ncRNA
PRDM-Myc400-NC_peak_1340	chr15	25008393	25008595	Intergenic	-60300	NM_022806.2	SNRPN	6638	small nuclear ribonucleoprotein polypeptide N	protein-coding
PRDM-Myc400-NC_peak_1341	chr15	26116603	26117169	Intergenic	-6582	XM_005268261.1	ATP10A	57194	ATPase%2C class V%2C type 10A	protein-coding
PRDM-Myc400-NC_peak_1342	chr15	26977032	26977493	intron	40960	NM_001278631.1	GABRB3	2562	gamma-aminobutyric acid %28GABA%29 A receptor%2C beta 3	protein-coding
PRDM-Myc400-NC_peak_1343	chr15	28344789	28345826	promoter(1k)	-850	NM_000275.2	OCA2	4948	oculocutaneous albinism II	protein-coding
PRDM-Myc400-NC_peak_1344	chr15	28527922	28528247	intron	39228	XM_005268275.1	HERC2	8924	HECT and RLD domain containing E3 ubiquitin protein ligase 2	protein-coding
PRDM-Myc400-NC_peak_1345	chr15	28621366	28621615	promoter(3k)	-2293	NR_033351.1	GOLGA8F	100132565	golgin A8 family%2C member F	ncRNA
PRDM-Myc400-NC_peak_1346	chr15	29355014	29356091	intron	141713	NM_005503.3	APBA2	321	amyloid beta %28A4%29 precursor protein-binding%2C family A%2C member 2	protein-coding
PRDM-Myc400-NC_peak_1347	chr15	31460792	31461017	Intergenic	-7429	NM_001252020.1	TRPM1	4308	transient receptor potential cation channel%2C subfamily M%2C member 1	protein-coding
PRDM-Myc400-NC_peak_1348	chr15	31465682	31466519	Intergenic	-12625	NM_001252020.1	TRPM1	4308	transient receptor potential cation channel%2C subfamily M%2C member 1	protein-coding
PRDM-Myc400-NC_peak_1349	chr15	31807875	31808108	intron	139550	NM_130901.1	OTUD7A	161725	OTU domain containing 7A	protein-coding
PRDM-Myc400-NC_peak_1350	chr15	32719993	32720299	intron	7104	NR_026858.1	ULK4P1	89838	unc-51-like kinase 4 %28C. elegans%29 pseudogene 1	ncRNA
PRDM-Myc400-NC_peak_1351	chr15	36720460	36720761	Intergenic	-151201	NM_001130010.1	C15orf41	84529	chromosome 15 open reading frame 41	protein-coding
PRDM-Myc400-NC_peak_1352	chr15	39884943	39885142	intron	11763	NM_003246.2	THBS1	7057	thrombospondin 1	protein-coding
PRDM-Myc400-NC_peak_1353	chr15	40074954	40075332	promoter(1k)	-104	XM_005254209.1	FSIP1	161835	fibrous sheath interacting protein 1	protein-coding
PRDM-Myc400-NC_peak_1354	chr15	40353379	40353598	intron	21977	NR_040060.1	SRP14-AS1	100131089	SRP14 antisense RNA1 %28head to head%29	ncRNA
PRDM-Myc400-NC_peak_1355	chr15	40881934	40882265	Intergenic	-4347	NM_144508.4	CASC5	57082	cancer susceptibility candidate 5	protein-coding
PRDM-Myc400-NC_peak_1356	chr15	41849847	41850243	promoter(2k)	-1175	NM_006293.3	TYRO3	7301	TYRO3 protein tyrosine kinase	protein-coding
PRDM-Myc400-NC_peak_1357	chr15	42565354	42565720	promoter(1k)	96	XM_005254287.1	TMEM87A	25963	transmembrane protein 87A	protein-coding
PRDM-Myc400-NC_peak_1358	chr15	42788071	42788323	intron	739	XM_005254741.1	SNAP23	8773	synaptosomal-associated protein%2C 23kDa	protein-coding
PRDM-Myc400-NC_peak_1359	chr15	43577645	43578223	intron	16519	NM_052955.2	TGM7	116179	transglutaminase 7	protein-coding
PRDM-Myc400-NC_peak_1360	chr15	45490955	45491872	intron	1959	NM_138356.2	SHF	90525	Src homology 2 domain containing F	protein-coding
PRDM-Myc400-NC_peak_1361	chr15	49447430	49447867	promoter(1k)	-325	XM_005254280.1	GALK2	2585	galactokinase 2	protein-coding
PRDM-Myc400-NC_peak_1362	chr15	49951549	49951864	Intergenic	38481	NM_020234.5	DTWD1	56986	DTW domain containing 1	protein-coding
PRDM-Myc400-NC_peak_1363	chr15	50430400	50430851	Intergenic	-19207	NM_024837.3	ATP8B4	79895	ATPase%2C class I%2C type 8B%2C member 4	protein-coding
PRDM-Myc400-NC_peak_1364	chr15	51914549	51914811	exon	350	XM_005254257.1	DMXL2	23312	Dmx-like 2	protein-coding
PRDM-Myc400-NC_peak_1365	chr15	52010146	52010582	intron	36814	NM_001165257.1	SCG3	29106	secretogranin III	protein-coding
PRDM-Myc400-NC_peak_1366	chr15	52263358	52263952	intron	340	XM_005254155.1	LEO1	123169	Leo1%2C Paf1%2FRNA polymerase II complex component%2C homolog %28S. cerevisiae%29	protein-coding
PRDM-Myc400-NC_peak_1367	chr15	57210634	57210876	promoter(1k)	-58	NR_015419.1	LOC145783	145783	uncharacterized LOC145783	ncRNA
PRDM-Myc400-NC_peak_1368	chr15	59066744	59067038	intron	3498	NM_001040453.1	FAM63B	54629	family with sequence similarity 63%2C member B	protein-coding
PRDM-Myc400-NC_peak_1369	chr15	59713784	59714070	Intergenic	-16445	NM_152450.2	FAM81A	145773	family with sequence similarity 81%2C member A	protein-coding
PRDM-Myc400-NC_peak_1370	chr15	61158841	61159149	intron	362507	NM_134261.2	RORA	6095	RAR-related orphan receptor A	protein-coding
PRDM-Myc400-NC_peak_1371	chr15	63189443	63189649	intron	1535	XR_243168.1	LOC101928955	101928955	uncharacterized LOC101928955	ncRNA
PRDM-Myc400-NC_peak_1372	chr15	63335884	63336103	exon	1111	XM_005254641.1	TPM1	7168	tropomyosin 1 %28alpha%29	protein-coding
PRDM-Myc400-NC_peak_1373	chr15	64385899	64386342	promoter(1k)	86	NM_032231.4	FAM96A	84191	family with sequence similarity 96%2C member A	protein-coding
PRDM-Myc400-NC_peak_1374	chr15	64679726	64680072	promoter(1k)	-106	XR_243130.1	TRIP4	9325	thyroid hormone receptor interactor 4	ncRNA
PRDM-Myc400-NC_peak_1375	chr15	64726687	64726906	intron	46794	NM_016213.4	TRIP4	9325	thyroid hormone receptor interactor 4	protein-coding
PRDM-Myc400-NC_peak_1376	chr15	65133676	65133915	promoter(1k)	-286	NM_025201.4	PLEKHO2	80301	pleckstrin homology domain containing%2C family O member 2	protein-coding
PRDM-Myc400-NC_peak_1377	chr15	65588719	65589084	downstream	513	NR_002756.2	RNU5A-1	26831	RNA%2C U5A small nuclear 1	snRNA
PRDM-Myc400-NC_peak_1378	chr15	65717085	65717508	promoter(2k)	-1887	NM_020962.1	IGDCC4	57722	immunoglobulin superfamily%2C DCC subclass%2C member 4	protein-coding
PRDM-Myc400-NC_peak_1379	chr15	66990800	66991064	Intergenic	-3742	NR_027654.1	SMAD6	4091	SMAD family member 6	ncRNA
PRDM-Myc400-NC_peak_1380	chr15	68569937	68570241	promoter(1k)	-52	NM_015322.3	FEM1B	10116	fem-1 homolog b %28C. elegans%29	protein-coding
PRDM-Myc400-NC_peak_1381	chr15	68654869	68655486	intron	69324	XM_005254227.1	ITGA11	22801	integrin%2C alpha 11	protein-coding
PRDM-Myc400-NC_peak_1382	chr15	70391685	70391981	promoter(2k)	-1559	XM_005254626.1	TLE3	7090	transducin-like enhancer of split 3 %28E%28sp1%29 homolog%2C Drosophila%29	protein-coding
PRDM-Myc400-NC_peak_1383	chr15	70594757	70596041	Intergenic	-205125	XM_005254626.1	TLE3	7090	transducin-like enhancer of split 3 %28E%28sp1%29 homolog%2C Drosophila%29	protein-coding
PRDM-Myc400-NC_peak_1384	chr15	70741744	70742928	Intergenic	136609	XR_243177.1	LOC101929151	101929151	uncharacterized LOC101929151	ncRNA
PRDM-Myc400-NC_peak_1385	chr15	70850190	70850794	Intergenic	28453	XR_243177.1	LOC101929151	101929151	uncharacterized LOC101929151	ncRNA
PRDM-Myc400-NC_peak_1386	chr15	71407622	71407836	promoter(1k)	-206	XM_005254678.1	THSD4	79875	thrombospondin%2C type I%2C domain containing 4	protein-coding
PRDM-Myc400-NC_peak_1387	chr15	72027604	72029064	intron	620399	XM_005254678.1	THSD4	79875	thrombospondin%2C type I%2C domain containing 4	protein-coding
PRDM-Myc400-NC_peak_1388	chr15	72529454	72529677	Intergenic	-5665	XM_005254445.1	PKM	5315	pyruvate kinase%2C muscle	protein-coding
PRDM-Myc400-NC_peak_1389	chr15	72564713	72564912	promoter(1k)	-890	XR_243114.1	PARP6	56965	poly %28ADP-ribose%29 polymerase family%2C member 6	ncRNA
PRDM-Myc400-NC_peak_1390	chr15	72767170	72767369	promoter(1k)	29	XM_005254278.1	ARIH1	25820	ariadne homolog%2C ubiquitin-conjugating enzyme E2 binding protein%2C 1 %28Drosophila%29	protein-coding
PRDM-Myc400-NC_peak_1391	chr15	73668351	73670430	Intergenic	-7786	NM_005477.2	HCN4	10021	hyperpolarization activated cyclic nucleotide-gated potassium channel 4	protein-coding
PRDM-Myc400-NC_peak_1392	chr15	75080152	75080429	downstream	807	NR_039738.1	MIR4513	100616183	microRNA 4513	miRNA
PRDM-Myc400-NC_peak_1393	chr15	75743961	75744449	promoter(1k)	-279	NM_015477.2	SIN3A	25942	SIN3 transcription regulator homolog A %28yeast%29	protein-coding
PRDM-Myc400-NC_peak_1394	chr15	75870215	75870472	intron	1281	NM_002833.2	PTPN9	5780	protein tyrosine phosphatase%2C non-receptor type 9	protein-coding
PRDM-Myc400-NC_peak_1395	chr15	77304544	77304743	intron	17623	XM_005254763.1	PSTPIP1	9051	proline-serine-threonine phosphatase interacting protein 1	protein-coding
PRDM-Myc400-NC_peak_1396	chr15	78178049	78178248	Intergenic	41039	NR_027024.1	LOC645752	645752	golgin A6 family%2C member A pseudogene	ncRNA
PRDM-Myc400-NC_peak_1397	chr15	79360060	79360320	intron	22925	XM_005254578.1	RASGRF1	5923	Ras protein-specific guanine nucleotide-releasing factor 1	protein-coding
PRDM-Myc400-NC_peak_1398	chr15	79991132	79991454	Intergenic	198334	NM_001199758.1	MTHFS	10588	5%2C10-methenyltetrahydrofolate synthetase %285-formyltetrahydrofolate cyclo-ligase%29	protein-coding
PRDM-Myc400-NC_peak_1399	chr15	80612138	80612385	intron	21885	NR_033833.1	LINC00927	283688	long intergenic non-protein coding RNA 927	ncRNA
PRDM-Myc400-NC_peak_1400	chr15	82338627	82338881	promoter(1k)	-270	NM_032246.4	MEX3B	84206	mex-3 homolog B %28C. elegans%29	protein-coding
PRDM-Myc400-NC_peak_1401	chr15	82339489	82339715	promoter(2k)	-1118	NM_032246.4	MEX3B	84206	mex-3 homolog B %28C. elegans%29	protein-coding
PRDM-Myc400-NC_peak_1402	chr15	82554402	82554620	promoter(1k)	-641	NM_001008226.1	FAM154B	283726	family with sequence similarity 154%2C member B	protein-coding
PRDM-Myc400-NC_peak_1403	chr15	86439800	86440886	Intergenic	71477	NR_049805.1	MIR548AP	100847084	microRNA 548ap	miRNA
PRDM-Myc400-NC_peak_1404	chr15	90437095	90437719	exon	210	NR_023361.1	AP3S2	10239	adaptor-related protein complex 3%2C sigma 2 subunit	ncRNA
PRDM-Myc400-NC_peak_1405	chr15	91565694	91565932	promoter(1k)	15	XM_005254885.1	VPS33B	26276	vacuolar protein sorting 33 homolog B %28yeast%29	protein-coding
PRDM-Myc400-NC_peak_1406	chr15	91806445	91806852	intron	163653	XM_005254997.1	SV2B	9899	synaptic vesicle glycoprotein 2B	protein-coding
PRDM-Myc400-NC_peak_1407	chr15	91813990	91814499	intron	171249	XM_005254997.1	SV2B	9899	synaptic vesicle glycoprotein 2B	protein-coding
PRDM-Myc400-NC_peak_1408	chr15	93718385	93718858	Intergenic	-30679	XR_109224.2	UNQ9370	400454	IFMQ9370	ncRNA
PRDM-Myc400-NC_peak_1409	chr15	93718921	93719168	Intergenic	-30256	XR_109224.2	UNQ9370	400454	IFMQ9370	ncRNA
PRDM-Myc400-NC_peak_1410	chr15	94494624	94495662	intron	156024	XR_243237.1	LOC101927112	101927112	uncharacterized LOC101927112	ncRNA
PRDM-Myc400-NC_peak_1411	chr15	96049653	96050204	downstream	29262	XR_243202.1	LINC00924	145820	long intergenic non-protein coding RNA 924	ncRNA
PRDM-Myc400-NC_peak_1412	chr15	96103157	96103367	Intergenic	126940	NR_027133.1	LINC00924	145820	long intergenic non-protein coding RNA 924	ncRNA
PRDM-Myc400-NC_peak_1413	chr15	96705058	96705271	intron	171396	XR_243242.1	LOC101927214	101927214	uncharacterized LOC101927214	ncRNA
PRDM-Myc400-NC_peak_1414	chr15	96873957	96874156	promoter(1k)	-54	NM_021005.3	NR2F2	7026	nuclear receptor subfamily 2%2C group F%2C member 2	protein-coding
PRDM-Myc400-NC_peak_1415	chr15	98333508	98333828	intron	83991	NR_024172.1	LINC00923	91948	long intergenic non-protein coding RNA 923	ncRNA
PRDM-Myc400-NC_peak_1416	chr15	100011475	100012512	Intergenic	-94139	NM_001130927.1	MEF2A	4205	myocyte enhancer factor 2A	protein-coding
PRDM-Myc400-NC_peak_1417	chr15	100080199	100080807	Intergenic	-25630	NM_001130927.1	MEF2A	4205	myocyte enhancer factor 2A	protein-coding
PRDM-Myc400-NC_peak_1418	chr15	101427434	101427765	intron	7703	XM_005254875.1	ALDH1A3	220	aldehyde dehydrogenase 1 family%2C member A3	protein-coding
PRDM-Myc400-NC_peak_1419	chr15	101481330	101481606	intron	22008	NM_024652.3	LRRK1	79705	leucine-rich repeat kinase 1	protein-coding
PRDM-Myc400-NC_peak_1420	chr15	101538881	101539139	intron	79550	NM_024652.3	LRRK1	79705	leucine-rich repeat kinase 1	protein-coding
PRDM-Myc400-NC_peak_1421	chr15	101682056	101682388	Intergenic	109915	NM_014918.4	CHSY1	22856	chondroitin sulfate synthase 1	protein-coding
PRDM-Myc400-NC_peak_1422	chr16	457915	458324	intron	1260	XM_005255249.1	DECR2	26063	2%2C4-dienoyl CoA reductase 2%2C peroxisomal	protein-coding
PRDM-Myc400-NC_peak_1423	chr16	907309	910067	intron	112296	NM_022773.2	LMF1	64788	lipase maturation factor 1	protein-coding
PRDM-Myc400-NC_peak_1424	chr16	943945	944549	intron	76737	NM_022773.2	LMF1	64788	lipase maturation factor 1	protein-coding
PRDM-Myc400-NC_peak_1425	chr16	997667	1000889	intron	21706	NM_022773.2	LMF1	64788	lipase maturation factor 1	protein-coding
PRDM-Myc400-NC_peak_1426	chr16	1010273	1010801	intron	20781	NR_033645.1	LMF1	64788	lipase maturation factor 1	ncRNA
PRDM-Myc400-NC_peak_1427	chr16	1010877	1012297	intron	19731	NR_033645.1	LMF1	64788	lipase maturation factor 1	ncRNA
PRDM-Myc400-NC_peak_1428	chr16	1082596	1082822	Intergenic	46022	NR_027242.1	SSTR5-AS1	146336	SSTR5 antisense RNA 1	ncRNA
PRDM-Myc400-NC_peak_1429	chr16	1083037	1083279	Intergenic	45573	NR_027242.1	SSTR5-AS1	146336	SSTR5 antisense RNA 1	ncRNA
PRDM-Myc400-NC_peak_1430	chr16	1083993	1084734	Intergenic	44367	NR_027242.1	SSTR5-AS1	146336	SSTR5 antisense RNA 1	ncRNA
PRDM-Myc400-NC_peak_1431	chr16	1603056	1603450	UTR3	57452	XM_005255726.1	IFT140	9742	intraflagellar transport 140 homolog %28Chlamydomonas%29	protein-coding
PRDM-Myc400-NC_peak_1432	chr16	1723032	1723568	intron	58659	NM_020825.3	CRAMP1L	57585	Crm%2C cramped-like %28Drosophila%29	protein-coding
PRDM-Myc400-NC_peak_1433	chr16	1755825	1756078	promoter(1k)	-269	NM_015133.3	MAPK8IP3	23162	mitogen-activated protein kinase 8 interacting protein 3	protein-coding
PRDM-Myc400-NC_peak_1434	chr16	2802371	2802580	promoter(2k)	-1300	XR_243251.1	SRRM2-AS1	100128788	SRRM2 antisense RNA 1	ncRNA
PRDM-Myc400-NC_peak_1435	chr16	2931954	2932277	promoter(1k)	-808	XM_005255078.1	FLYWCH2	114984	FLYWCH family member 2	protein-coding
PRDM-Myc400-NC_peak_1436	chr16	3124026	3124277	Intergenic	8513	NM_001012634.1	IL32	9235	interleukin 32	protein-coding
PRDM-Myc400-NC_peak_1437	chr16	3202311	3203021	Intergenic	8650	XM_003403459.2	CASP16	197350	caspase 16%2C apoptosis-related cysteine peptidase %28putative%29	protein-coding
PRDM-Myc400-NC_peak_1438	chr16	3207537	3208156	Intergenic	13831	XM_003403459.2	CASP16	197350	caspase 16%2C apoptosis-related cysteine peptidase %28putative%29	protein-coding
PRDM-Myc400-NC_peak_1439	chr16	3314008	3314411	exon	442	NR_033904.1	LINC00921	283876	long intergenic non-protein coding RNA 921	ncRNA
PRDM-Myc400-NC_peak_1440	chr16	3415444	3415680	Intergenic	6721	NM_001190476.1	MTRNR2L4	100463285	MT-RNR2-like 4	protein-coding
PRDM-Myc400-NC_peak_1441	chr16	4172716	4173063	Intergenic	-6704	NM_001116.3	ADCY9	115	adenylate cyclase 9	protein-coding
PRDM-Myc400-NC_peak_1442	chr16	4276798	4277280	intron	15042	NM_001098814.1	SRL	6345	sarcalumenin	protein-coding
PRDM-Myc400-NC_peak_1443	chr16	4728306	4728672	intron	53664	XM_005255221.1	MGRN1	23295	mahogunin ring finger 1%2C E3 ubiquitin protein ligase	protein-coding
PRDM-Myc400-NC_peak_1444	chr16	5780667	5781412	intron	491571	XM_005255378.1	RBFOX1	54715	RNA binding protein%2C fox-1 homolog %28C. elegans%29 1	protein-coding
PRDM-Myc400-NC_peak_1445	chr16	7538366	7539034	intron	155854	XM_005255382.1	RBFOX1	54715	RNA binding protein%2C fox-1 homolog %28C. elegans%29 1	protein-coding
PRDM-Myc400-NC_peak_1446	chr16	7828005	7828631	Intergenic	793908	NM_001146336.1	TMEM114	283953	transmembrane protein 114	protein-coding
PRDM-Myc400-NC_peak_1447	chr16	9285241	9285839	Intergenic	100003	NM_014117.2	C16orf72	29035	chromosome 16 open reading frame 72	protein-coding
PRDM-Myc400-NC_peak_1448	chr16	9495057	9495322	promoter(1k)	-397	XR_243348.1	LOC101927009	101927009	uncharacterized LOC101927009	ncRNA
PRDM-Myc400-NC_peak_1449	chr16	10043156	10043594	intron	233236	NM_000833.3	GRIN2A	2903	glutamate receptor%2C ionotropic%2C N-methyl D-aspartate 2A	protein-coding
PRDM-Myc400-NC_peak_1450	chr16	12071303	12071551	intron	825	NM_032167.3	SNX29	92017	sorting nexin 29	protein-coding
PRDM-Myc400-NC_peak_1451	chr16	13297608	13298178	intron	301971	XM_005255539.1	SHISA9	729993	shisa family member 9	protein-coding
PRDM-Myc400-NC_peak_1452	chr16	14432021	14432513	Intergenic	36136	XR_243359.1	LOC100129781	100129781	uncharacterized LOC100129781	ncRNA
PRDM-Myc400-NC_peak_1453	chr16	15589805	15590253	intron	61704	NM_033201.2	C16orf45	89927	chromosome 16 open reading frame 45	protein-coding
PRDM-Myc400-NC_peak_1454	chr16	15696112	15696577	intron	40671	XM_005255708.1	KIAA0430	9665	KIAA0430	protein-coding
PRDM-Myc400-NC_peak_1455	chr16	15859078	15859300	intron	91698	NM_001040113.1	MYH11	4629	myosin%2C heavy chain 11%2C smooth muscle	protein-coding
PRDM-Myc400-NC_peak_1456	chr16	16267026	16267333	downstream	50903	XM_005255310.1	ABCC6	368	ATP-binding cassette%2C sub-family C %28CFTR%2FMRP%29%2C member 6	protein-coding
PRDM-Myc400-NC_peak_1457	chr16	17837688	17838627	Intergenic	-273420	NM_022166.3	XYLT1	64131	xylosyltransferase I	protein-coding
PRDM-Myc400-NC_peak_1458	chr16	18131002	18131293	Intergenic	295371	XM_005255739.1	NPIPA8	101059953	nuclear pore complex interacting protein family%2C member A8	protein-coding
PRDM-Myc400-NC_peak_1459	chr16	19232997	19233254	intron	53488	NM_016524.2	SYT17	51760	synaptotagmin XVII	protein-coding
PRDM-Myc400-NC_peak_1460	chr16	19326474	19326848	Intergenic	29556	NM_001256720.1	CLEC19A	728276	C-type lectin domain family 19%2C member A	protein-coding
PRDM-Myc400-NC_peak_1461	chr16	19566968	19567373	intron	146	XM_005255437.1	C16orf62	57020	chromosome 16 open reading frame 62	protein-coding
PRDM-Myc400-NC_peak_1462	chr16	20309756	20310039	Intergenic	29786	XM_005255259.1	GP2	2813	glycoprotein 2 %28zymogen granule membrane%29	protein-coding
PRDM-Myc400-NC_peak_1463	chr16	20402363	20402598	intron	13552	NM_174924.1	PDILT	204474	protein disulfide isomerase-like%2C testis expressed	protein-coding
PRDM-Myc400-NC_peak_1464	chr16	20706821	20707104	intron	2103	XM_005255084.1	ACSM1	116285	acyl-CoA synthetase medium-chain family member 1	protein-coding
PRDM-Myc400-NC_peak_1465	chr16	20707435	20707689	intron	1504	XM_005255084.1	ACSM1	116285	acyl-CoA synthetase medium-chain family member 1	protein-coding
PRDM-Myc400-NC_peak_1466	chr16	21312612	21312816	intron	446	XR_243282.1	CRYM-AS1	400508	CRYM antisense RNA 1	ncRNA
PRDM-Myc400-NC_peak_1467	chr16	22172668	22172913	Intergenic	-44801	NM_013302.3	EEF2K	29904	eukaryotic elongation factor-2 kinase	protein-coding
PRDM-Myc400-NC_peak_1468	chr16	22448262	22448591	promoter(1k)	98	NR_027154.1	SMG1P1	641298	SMG1 pseudogene 1	ncRNA
PRDM-Myc400-NC_peak_1469	chr16	22786122	22787139	Intergenic	-39229	NM_006043.1	HS3ST2	9956	heparan sulfate %28glucosamine%29 3-O-sulfotransferase 2	protein-coding
PRDM-Myc400-NC_peak_1470	chr16	22991882	22992104	Intergenic	135150	XM_005255450.1	USP31	57478	ubiquitin specific peptidase 31	protein-coding
PRDM-Myc400-NC_peak_1471	chr16	23327928	23328129	intron	12729	XM_005255467.1	SCNN1B	6338	sodium channel%2C non-voltage-gated 1%2C beta subunit	protein-coding
PRDM-Myc400-NC_peak_1472	chr16	24140762	24141127	intron	293645	NM_002738.6	PRKCB	5579	protein kinase C%2C beta	protein-coding
PRDM-Myc400-NC_peak_1473	chr16	24844722	24845064	Intergenic	-12291	NM_001258413.1	SLC5A11	115584	solute carrier family 5 %28sodium%2Finositol cotransporter%29%2C member 11	protein-coding
PRDM-Myc400-NC_peak_1474	chr16	25263345	25263582	intron	5746	XM_005255303.1	ZKSCAN2	342357	zinc finger with KRAB and SCAN domains 2	protein-coding
PRDM-Myc400-NC_peak_1475	chr16	25287962	25288162	Intergenic	-18852	XM_005255303.1	ZKSCAN2	342357	zinc finger with KRAB and SCAN domains 2	protein-coding
PRDM-Myc400-NC_peak_1476	chr16	25427211	25427771	Intergenic	-158281	XM_005255303.1	ZKSCAN2	342357	zinc finger with KRAB and SCAN domains 2	protein-coding
PRDM-Myc400-NC_peak_1477	chr16	25428669	25429198	Intergenic	-159724	XM_005255303.1	ZKSCAN2	342357	zinc finger with KRAB and SCAN domains 2	protein-coding
PRDM-Myc400-NC_peak_1478	chr16	25884727	25884955	intron	181494	NM_006040.2	HS3ST4	9951	heparan sulfate %28glucosamine%29 3-O-sulfotransferase 4	protein-coding
PRDM-Myc400-NC_peak_1479	chr16	26285111	26285310	Intergenic	581864	NM_006040.2	HS3ST4	9951	heparan sulfate %28glucosamine%29 3-O-sulfotransferase 4	protein-coding
PRDM-Myc400-NC_peak_1480	chr16	26777231	26777443	Intergenic	-300882	NM_001145545.1	C16orf82	162083	chromosome 16 open reading frame 82	protein-coding
PRDM-Myc400-NC_peak_1481	chr16	26781804	26782161	Intergenic	-296236	NM_001145545.1	C16orf82	162083	chromosome 16 open reading frame 82	protein-coding
PRDM-Myc400-NC_peak_1482	chr16	26968518	26969400	Intergenic	-109260	NM_001145545.1	C16orf82	162083	chromosome 16 open reading frame 82	protein-coding
PRDM-Myc400-NC_peak_1483	chr16	27470273	27470633	Intergenic	-5739	NR_037158.1	IL21R-AS1	283888	IL21R antisense RNA 1	ncRNA
PRDM-Myc400-NC_peak_1484	chr16	27800896	27801247	UTR3	273758	NM_001109763.1	GSG1L	146395	GSG1-like	protein-coding
PRDM-Myc400-NC_peak_1485	chr16	27815129	27815661	intron	80560	XM_005255134.1	GSG1L	146395	GSG1-like	protein-coding
PRDM-Myc400-NC_peak_1486	chr16	27880866	27881856	intron	193463	XM_005255133.1	GSG1L	146395	GSG1-like	protein-coding
PRDM-Myc400-NC_peak_1487	chr16	28041897	28042931	intron	32410	XM_005255133.1	GSG1L	146395	GSG1-like	protein-coding
PRDM-Myc400-NC_peak_1488	chr16	28045210	28045811	intron	29313	XM_005255133.1	GSG1L	146395	GSG1-like	protein-coding
PRDM-Myc400-NC_peak_1489	chr16	28288904	28289323	intron	19073	XM_005255315.1	SBK1	388228	SH3-binding domain kinase 1	protein-coding
PRDM-Myc400-NC_peak_1490	chr16	28627280	28627490	intron	7421	XM_005255522.1	SULT1A1	6817	sulfotransferase family%2C cytosolic%2C 1A%2C phenol-preferring%2C member 1	protein-coding
PRDM-Myc400-NC_peak_1491	chr16	29209165	29209486	Intergenic	22207	XR_243371.1	LOC101928188	101928188	uncharacterized LOC101928188	ncRNA
PRDM-Myc400-NC_peak_1492	chr16	29249765	29250025	Intergenic	-18362	XR_243371.1	LOC101928188	101928188	uncharacterized LOC101928188	ncRNA
PRDM-Myc400-NC_peak_1493	chr16	29283217	29283517	Intergenic	-30241	NR_002939.3	SNX29P2	440352	sorting nexin 29 pseudogene 2	ncRNA
PRDM-Myc400-NC_peak_1494	chr16	29751356	29751579	Intergenic	5872	NM_175900.3	C16orf54	283897	chromosome 16 open reading frame 54	protein-coding
PRDM-Myc400-NC_peak_1495	chr16	29955291	29955625	Intergenic	-17893	NM_194280.3	TMEM219	124446	transmembrane protein 219	protein-coding
PRDM-Myc400-NC_peak_1496	chr16	30346400	30346806	promoter(1k)	92	NR_002453.4	LOC595101	595101	smg-1 homolog%2C phosphatidylinositol 3-kinase-related kinase %28C. elegans%29 pseudogene	ncRNA
PRDM-Myc400-NC_peak_1497	chr16	30382031	30382759	promoter(1k)	-873	NM_015527.3	TBC1D10B	26000	TBC1 domain family%2C member 10B	protein-coding
PRDM-Myc400-NC_peak_1498	chr16	30580494	30580706	downstream	3128	NM_001024683.1	ZNF688	146542	zinc finger protein 688	protein-coding
PRDM-Myc400-NC_peak_1499	chr16	30662667	30662866	intron	611	XM_005255567.1	PRR14	78994	proline rich 14	protein-coding
PRDM-Myc400-NC_peak_1500	chr16	30669694	30669992	Intergenic	-5935	NM_001105079.1	FBRS	64319	fibrosin	protein-coding
PRDM-Myc400-NC_peak_1501	chr16	30934043	30934723	promoter(1k)	-9	NR_073401.1	FBXL19	54620	F-box and leucine-rich repeat protein 19	ncRNA
PRDM-Myc400-NC_peak_1502	chr16	31044452	31044813	promoter(1k)	-179	NM_004604.4	STX4	6810	syntaxin 4	protein-coding
PRDM-Myc400-NC_peak_1503	chr16	31341997	31342338	intron	70880	NM_001145808.1	ITGAM	3684	integrin%2C alpha M %28complement component 3 receptor 3 subunit%29	protein-coding
PRDM-Myc400-NC_peak_1504	chr16	31425211	31425584	intron	20765	NM_005353.2	ITGAD	3681	integrin%2C alpha D	protein-coding
PRDM-Myc400-NC_peak_1505	chr16	32131778	32132023	Intergenic	67533	XR_243385.1	LOC100289574	100289574	HECT and RLD domain containing E3 ubiquitin protein ligase 2 pseudogene	ncRNA
PRDM-Myc400-NC_peak_1506	chr16	32132605	32133089	Intergenic	66587	XR_243385.1	LOC100289574	100289574	HECT and RLD domain containing E3 ubiquitin protein ligase 2 pseudogene	ncRNA
PRDM-Myc400-NC_peak_1507	chr16	32199534	32199739	promoter(1k)	-203	XR_171067.2	LOC100289574	100289574	HECT and RLD domain containing E3 ubiquitin protein ligase 2 pseudogene	ncRNA
PRDM-Myc400-NC_peak_1508	chr16	32265024	32265622	intron	1910	XM_005255536.1	TP53TG3D	729264	TP53 target 3D	protein-coding
PRDM-Myc400-NC_peak_1509	chr16	32295663	32295927	Intergenic	5507	NR_033866.1	LOC390705	390705	protein phosphatase 2%2C regulatory subunit B%27%27%2C beta pseudogene	ncRNA
PRDM-Myc400-NC_peak_1510	chr16	32342716	32346781	Intergenic	-43447	NR_033866.1	LOC390705	390705	protein phosphatase 2%2C regulatory subunit B%27%27%2C beta pseudogene	ncRNA
PRDM-Myc400-NC_peak_1511	chr16	32483703	32484041	Intergenic	-182570	NR_033866.1	LOC390705	390705	protein phosphatase 2%2C regulatory subunit B%27%27%2C beta pseudogene	ncRNA
PRDM-Myc400-NC_peak_1512	chr16	32656134	32656451	Intergenic	31155	NM_016212.3	TP53TG3	24150	TP53 target 3	protein-coding
PRDM-Myc400-NC_peak_1513	chr16	32656632	32656831	Intergenic	30716	NM_016212.3	TP53TG3	24150	TP53 target 3	protein-coding
PRDM-Myc400-NC_peak_1514	chr16	32657488	32657811	Intergenic	29798	NM_016212.3	TP53TG3	24150	TP53 target 3	protein-coding
PRDM-Myc400-NC_peak_1515	chr16	32657921	32658169	Intergenic	29403	NM_016212.3	TP53TG3	24150	TP53 target 3	protein-coding
PRDM-Myc400-NC_peak_1516	chr16	32686412	32687016	intron	734	NM_001267813.1	TP53TG3	24150	TP53 target 3	protein-coding
PRDM-Myc400-NC_peak_1517	chr16	32752361	32752715	Intergenic	-65090	NM_016212.3	TP53TG3	24150	TP53 target 3	protein-coding
PRDM-Myc400-NC_peak_1518	chr16	32816969	32817879	Intergenic	79039	NR_003083.2	SLC6A10P	386757	solute carrier family 6 %28neurotransmitter transporter%29%2C member 10%2C pseudogene	ncRNA
PRDM-Myc400-NC_peak_1519	chr16	32818104	32818898	Intergenic	77962	NR_003083.2	SLC6A10P	386757	solute carrier family 6 %28neurotransmitter transporter%29%2C member 10%2C pseudogene	ncRNA
PRDM-Myc400-NC_peak_1520	chr16	32832956	32833208	Intergenic	63381	NR_003083.2	SLC6A10P	386757	solute carrier family 6 %28neurotransmitter transporter%29%2C member 10%2C pseudogene	ncRNA
PRDM-Myc400-NC_peak_1521	chr16	33139559	33139766	Intergenic	-64691	XM_005255508.1	TP53TG3C	653550	TP53 target 3C	protein-coding
PRDM-Myc400-NC_peak_1522	chr16	33140422	33140738	Intergenic	-63774	XM_005255508.1	TP53TG3C	653550	TP53 target 3C	protein-coding
PRDM-Myc400-NC_peak_1523	chr16	33205973	33206540	intron	648	XM_005255507.1	TP53TG3C	653550	TP53 target 3C	protein-coding
PRDM-Myc400-NC_peak_1524	chr16	33262524	33263137	intron	687	XM_005255538.1	TP53TG3B	729355	TP53 target 3B	protein-coding
PRDM-Myc400-NC_peak_1525	chr16	33339855	33343916	Intergenic	25632	XR_243389.1	LOC101929031	101929031	uncharacterized LOC101929031	ncRNA
PRDM-Myc400-NC_peak_1526	chr16	33576794	33577544	Intergenic	-201337	XR_132610.2	SLC6A10PB	653562	solute carrier family 6 %28neurotransmitter transporter%29%2C member 8 pseudogene	ncRNA
PRDM-Myc400-NC_peak_1527	chr16	33857450	33857676	Intergenic	79057	XR_132610.2	SLC6A10PB	653562	solute carrier family 6 %28neurotransmitter transporter%29%2C member 8 pseudogene	ncRNA
PRDM-Myc400-NC_peak_1528	chr16	33954156	33954795	Intergenic	8027	NR_038368.1	LINC00273	649159	long intergenic non-protein coding RNA 273	ncRNA
PRDM-Myc400-NC_peak_1529	chr16	33955140	33955982	Intergenic	6942	NR_038368.1	LINC00273	649159	long intergenic non-protein coding RNA 273	ncRNA
PRDM-Myc400-NC_peak_1530	chr16	33957437	33959037	Intergenic	4266	NR_038368.1	LINC00273	649159	long intergenic non-protein coding RNA 273	ncRNA
PRDM-Myc400-NC_peak_1531	chr16	33963036	33963515	promoter(1k)	-773	NR_038368.1	LINC00273	649159	long intergenic non-protein coding RNA 273	ncRNA
PRDM-Myc400-NC_peak_1532	chr16	33963854	33964216	promoter(2k)	-1532	NR_038368.1	LINC00273	649159	long intergenic non-protein coding RNA 273	ncRNA
PRDM-Myc400-NC_peak_1533	chr16	33964785	33965069	promoter(3k)	-2424	NR_038368.1	LINC00273	649159	long intergenic non-protein coding RNA 273	ncRNA
PRDM-Myc400-NC_peak_1534	chr16	34441941	34442233	Intergenic	-37325	NR_002837.1	UBE2MP1	606551	ubiquitin-conjugating enzyme E2M pseudogene 1	ncRNA
PRDM-Myc400-NC_peak_1535	chr16	46864138	46864361	intron	824	NM_001001436.2	C16orf87	388272	chromosome 16 open reading frame 87	protein-coding
PRDM-Myc400-NC_peak_1536	chr16	46864956	46865155	promoter(1k)	18	NM_001001436.2	C16orf87	388272	chromosome 16 open reading frame 87	protein-coding
PRDM-Myc400-NC_peak_1537	chr16	47071450	47071687	Intergenic	-63944	NM_005880.3	DNAJA2	10294	DnaJ %28Hsp40%29 homolog%2C subfamily A%2C member 2	protein-coding
PRDM-Myc400-NC_peak_1538	chr16	47958272	47958817	Intergenic	66053	XR_243440.1	LOC101927132	101927132	uncharacterized LOC101927132	ncRNA
PRDM-Myc400-NC_peak_1539	chr16	49142963	49143730	Intergenic	172395	NM_004352.3	CBLN1	869	cerebellin 1 precursor	protein-coding
PRDM-Myc400-NC_peak_1540	chr16	49660788	49661217	intron	229564	XM_005255854.1	ZNF423	23090	zinc finger protein 423	protein-coding
PRDM-Myc400-NC_peak_1541	chr16	50402850	50403308	promoter(1k)	-234	NM_013263.4	BRD7	29117	bromodomain containing 7	protein-coding
PRDM-Myc400-NC_peak_1542	chr16	51238493	51238692	Intergenic	-53410	NM_002968.2	SALL1	6299	sal-like 1 %28Drosophila%29	protein-coding
PRDM-Myc400-NC_peak_1543	chr16	51842707	51843331	Intergenic	46608	XR_243450.1	LOC101927364	101927364	uncharacterized LOC101927364	ncRNA
PRDM-Myc400-NC_peak_1544	chr16	52652199	52652815	Intergenic	-11620	NR_033920.1	CASC16	643714	cancer susceptibility candidate 16 %28non-protein coding%29	ncRNA
PRDM-Myc400-NC_peak_1545	chr16	53086764	53087062	promoter(2k)	-1992	XM_005256168.1	CHD9	80205	chromodomain helicase DNA binding protein 9	protein-coding
PRDM-Myc400-NC_peak_1546	chr16	54318985	54319259	exon	1602	XM_005256139.1	IRX3	79191	iroquois homeobox 3	protein-coding
PRDM-Myc400-NC_peak_1547	chr16	54320493	54320837	promoter(1k)	59	XM_005256139.1	IRX3	79191	iroquois homeobox 3	protein-coding
PRDM-Myc400-NC_peak_1548	chr16	55221345	55221566	Intergenic	-136950	XM_005256137.1	IRX6	79190	iroquois homeobox 6	protein-coding
PRDM-Myc400-NC_peak_1549	chr16	55303067	55303362	Intergenic	-55191	XM_005256137.1	IRX6	79190	iroquois homeobox 6	protein-coding
PRDM-Myc400-NC_peak_1550	chr16	55875893	55876102	Intergenic	-8900	XM_005255774.1	CES1	1066	carboxylesterase 1	protein-coding
PRDM-Myc400-NC_peak_1551	chr16	56673553	56673774	intron	1086	NM_005946.2	MT1A	4489	metallothionein 1A	protein-coding
PRDM-Myc400-NC_peak_1552	chr16	57333955	57334315	Intergenic	-15551	NM_015993.2	PLLP	51090	plasmolipin	protein-coding
PRDM-Myc400-NC_peak_1553	chr16	57441511	57442295	intron	3224	NM_002987.2	CCL17	6361	chemokine %28C-C motif%29 ligand 17	protein-coding
PRDM-Myc400-NC_peak_1554	chr16	57625568	57626065	Intergenic	-27625	XM_005256256.1	GPR56	9289	G protein-coupled receptor 56	protein-coding
PRDM-Myc400-NC_peak_1555	chr16	57739020	57740915	intron	11250	XM_005256203.1	CCDC135	84229	coiled-coil domain containing 135	protein-coding
PRDM-Myc400-NC_peak_1556	chr16	58034429	58034662	promoter(1k)	-784	NM_020807.1	ZNF319	57567	zinc finger protein 319	protein-coding
PRDM-Myc400-NC_peak_1557	chr16	58054424	58054767	UTR3	21146	XM_005256144.1	USB1	79650	U6 snRNA biogenesis 1	protein-coding
PRDM-Myc400-NC_peak_1558	chr16	58663467	58663666	intron	168	XM_005255847.1	CNOT1	23019	CCR4-NOT transcription complex%2C subunit 1	protein-coding
PRDM-Myc400-NC_peak_1559	chr16	62171306	62171614	Intergenic	50090	NR_028369.1	RNU6-21P	100302738	RNA%2C U6 small nuclear 21%2C pseudogene	snRNA
PRDM-Myc400-NC_peak_1560	chr16	64351591	64351794	Intergenic	587164	XR_243458.1	LOC101927629	101927629	uncharacterized LOC101927629	ncRNA
PRDM-Myc400-NC_peak_1561	chr16	66121405	66121663	intron	46336	XR_243460.1	LOC101927676	101927676	uncharacterized LOC101927676	ncRNA
PRDM-Myc400-NC_peak_1562	chr16	67011550	67011793	Intergenic	-10819	XM_005255896.1	CES4A	283848	carboxylesterase 4A	protein-coding
PRDM-Myc400-NC_peak_1563	chr16	67204033	67204347	promoter(1k)	-210	NM_001276319.1	NOL3	8996	nucleolar protein 3 %28apoptosis repressor with CARD domain%29	protein-coding
PRDM-Myc400-NC_peak_1564	chr16	67260336	67260783	promoter(1k)	-456	NM_014187.3	TMEM208	29100	transmembrane protein 208	protein-coding
PRDM-Myc400-NC_peak_1565	chr16	67451500	67451729	promoter(2k)	-1276	NM_013304.2	ZDHHC1	29800	zinc finger%2C DHHC-type containing 1	protein-coding
PRDM-Myc400-NC_peak_1566	chr16	67555121	67555501	intron	7337	XR_109313.2	LOC100505942	100505942	uncharacterized LOC100505942	ncRNA
PRDM-Myc400-NC_peak_1567	chr16	67840423	67840917	promoter(1k)	-207	XM_005256072.1	RANBP10	57610	RAN binding protein 10	protein-coding
PRDM-Myc400-NC_peak_1568	chr16	70906063	70906863	intron	358162	NM_001270974.1	HYDIN	54768	HYDIN%2C axonemal central pair apparatus protein	protein-coding
PRDM-Myc400-NC_peak_1569	chr16	71929263	71929603	promoter(1k)	37	NM_001270978.1	IST1	9798	increased sodium tolerance 1 homolog %28yeast%29	protein-coding
PRDM-Myc400-NC_peak_1570	chr16	72127681	72128059	promoter(1k)	-102	NM_001142317.1	TXNL4B	54957	thioredoxin-like 4B	protein-coding
PRDM-Myc400-NC_peak_1571	chr16	72275913	72276185	Intergenic	48457	XR_243468.1	LOC101927957	101927957	uncharacterized LOC101927957	ncRNA
PRDM-Myc400-NC_peak_1572	chr16	72632594	72632985	Intergenic	-178813	XR_243469.1	LOC101927978	101927978	uncharacterized LOC101927978	ncRNA
PRDM-Myc400-NC_peak_1573	chr16	73366976	73367320	Intergenic	-53556	NR_038234.1	LOC100506172	100506172	uncharacterized LOC100506172	ncRNA
PRDM-Myc400-NC_peak_1574	chr16	73878399	73878938	intron	46912	XR_243471.1	LOC101927998	101927998	uncharacterized LOC101927998	ncRNA
PRDM-Myc400-NC_peak_1575	chr16	74425452	74425669	downstream	13771	XM_003118720.4	NPIPB15	440348	nuclear pore complex interacting protein family%2C member B15	protein-coding
PRDM-Myc400-NC_peak_1576	chr16	75182618	75182874	promoter(1k)	-407	XM_005255816.1	ZFP1	162239	ZFP1 zinc finger protein	protein-coding
PRDM-Myc400-NC_peak_1577	chr16	77525051	77525252	Intergenic	-56141	NM_199355.2	ADAMTS18	170692	ADAM metallopeptidase with thrombospondin type 1 motif%2C 18	protein-coding
PRDM-Myc400-NC_peak_1578	chr16	77792174	77792898	intron	36132	XM_005255905.1	NUDT7	283927	nudix %28nucleoside diphosphate linked moiety X%29-type motif 7	protein-coding
PRDM-Myc400-NC_peak_1579	chr16	79398040	79398253	Intergenic	236475	NM_001031804.2	MAF	4094	v-maf avian musculoaponeurotic fibrosarcoma oncogene homolog	protein-coding
PRDM-Myc400-NC_peak_1580	chr16	79859031	79859282	Intergenic	27764	XR_243479.1	LOC101928248	101928248	uncharacterized LOC101928248	ncRNA
PRDM-Myc400-NC_peak_1581	chr16	80610270	80610929	Intergenic	-7016	XR_243481.1	LOC101928276	101928276	uncharacterized LOC101928276	ncRNA
PRDM-Myc400-NC_peak_1582	chr16	80630084	80631085	Intergenic	-27001	XR_243481.1	LOC101928276	101928276	uncharacterized LOC101928276	ncRNA
PRDM-Myc400-NC_peak_1583	chr16	81610919	81611300	intron	59625	XM_005256179.1	CMIP	80790	c-Maf inducing protein	protein-coding
PRDM-Myc400-NC_peak_1584	chr16	81611435	81611859	intron	60162	XM_005256179.1	CMIP	80790	c-Maf inducing protein	protein-coding
PRDM-Myc400-NC_peak_1585	chr16	84001569	84001768	promoter(1k)	-568	NM_019065.2	NECAB2	54550	N-terminal EF-hand calcium binding protein 2	protein-coding
PRDM-Myc400-NC_peak_1586	chr16	84652313	84652661	promoter(1k)	-818	NM_021149.2	COTL1	23406	coactosin-like 1 %28Dictyostelium%29	protein-coding
PRDM-Myc400-NC_peak_1587	chr16	84771843	84772105	intron	38419	NR_073577.1	USP10	9100	ubiquitin specific peptidase 10	ncRNA
PRDM-Myc400-NC_peak_1588	chr16	84982511	84983130	Intergenic	-24388	XR_243487.1	LOC101928474	101928474	uncharacterized LOC101928474	ncRNA
PRDM-Myc400-NC_peak_1589	chr16	85184214	85185240	Intergenic	13971	NR_033984.1	LOC400548	400548	uncharacterized LOC400548	ncRNA
PRDM-Myc400-NC_peak_1590	chr16	85264290	85265322	intron	61654	XM_005255860.1	GSE1	23199	Gse1 coiled-coil protein	protein-coding
PRDM-Myc400-NC_peak_1591	chr16	85379380	85380613	intron	176845	XM_005255860.1	GSE1	23199	Gse1 coiled-coil protein	protein-coding
PRDM-Myc400-NC_peak_1592	chr16	85381665	85381884	intron	178623	XM_005255860.1	GSE1	23199	Gse1 coiled-coil protein	protein-coding
PRDM-Myc400-NC_peak_1593	chr16	85598341	85598581	intron	9961	XM_005255865.1	GSE1	23199	Gse1 coiled-coil protein	protein-coding
PRDM-Myc400-NC_peak_1594	chr16	85856845	85857507	Intergenic	24003	NM_001861.3	COX4I1	1327	cytochrome c oxidase subunit IV isoform 1	protein-coding
PRDM-Myc400-NC_peak_1595	chr16	86047398	86047612	Intergenic	114731	NM_002163.2	IRF8	3394	interferon regulatory factor 8	protein-coding
PRDM-Myc400-NC_peak_1596	chr16	86170331	86170726	Intergenic	-59258	NR_103859.1	TCONS_00024492	100506542	long noncoding RNA TCONS_00024492	ncRNA
PRDM-Myc400-NC_peak_1597	chr16	86351844	86352149	Intergenic	27288	NR_024406.1	LINC00917	732275	long intergenic non-protein coding RNA 917	ncRNA
PRDM-Myc400-NC_peak_1598	chr16	86427377	86427985	Intergenic	-48396	NR_024406.1	LINC00917	732275	long intergenic non-protein coding RNA 917	ncRNA
PRDM-Myc400-NC_peak_1599	chr16	86452843	86453134	Intergenic	-73704	NR_024406.1	LINC00917	732275	long intergenic non-protein coding RNA 917	ncRNA
PRDM-Myc400-NC_peak_1600	chr16	86484907	86485539	Intergenic	57243	NR_033925.1	FENDRR	400550	FOXF1 adjacent non-coding developmental regulatory RNA	ncRNA
PRDM-Myc400-NC_peak_1601	chr16	86621036	86622016	Intergenic	9411	NM_005250.2	FOXL1	2300	forkhead box L1	protein-coding
PRDM-Myc400-NC_peak_1602	chr16	86624976	86625247	Intergenic	12997	NM_005250.2	FOXL1	2300	forkhead box L1	protein-coding
PRDM-Myc400-NC_peak_1603	chr16	86657731	86658624	Intergenic	46063	NM_005250.2	FOXL1	2300	forkhead box L1	protein-coding
PRDM-Myc400-NC_peak_1604	chr16	86835727	86836004	Intergenic	-80272	XR_243492.1	LOC101928614	101928614	uncharacterized LOC101928614	ncRNA
PRDM-Myc400-NC_peak_1605	chr16	86885556	86886168	Intergenic	-130268	XR_243492.1	LOC101928614	101928614	uncharacterized LOC101928614	ncRNA
PRDM-Myc400-NC_peak_1606	chr16	86894627	86895937	Intergenic	-139688	XR_243492.1	LOC101928614	101928614	uncharacterized LOC101928614	ncRNA
PRDM-Myc400-NC_peak_1607	chr16	86910864	86911740	Intergenic	-155708	XR_243492.1	LOC101928614	101928614	uncharacterized LOC101928614	ncRNA
PRDM-Myc400-NC_peak_1608	chr16	86923159	86923582	Intergenic	-167777	XR_243492.1	LOC101928614	101928614	uncharacterized LOC101928614	ncRNA
PRDM-Myc400-NC_peak_1609	chr16	86984624	86985440	Intergenic	-106358	XR_243493.1	FLJ46320	440390	uncharacterized LOC440390	ncRNA
PRDM-Myc400-NC_peak_1610	chr16	87013479	87014415	Intergenic	-77443	XR_243493.1	FLJ46320	440390	uncharacterized LOC440390	ncRNA
PRDM-Myc400-NC_peak_1611	chr16	87054753	87055019	Intergenic	-36504	XR_243493.1	FLJ46320	440390	uncharacterized LOC440390	ncRNA
PRDM-Myc400-NC_peak_1612	chr16	87243404	87244127	promoter(2k)	-1962	XR_243496.1	LOC101928708	101928708	uncharacterized LOC101928708	ncRNA
PRDM-Myc400-NC_peak_1613	chr16	87247046	87247342	intron	1466	XR_243496.1	LOC101928708	101928708	uncharacterized LOC101928708	ncRNA
PRDM-Myc400-NC_peak_1614	chr16	87421881	87422232	promoter(2k)	-1100	XM_005256184.1	MAP1LC3B	81631	microtubule-associated protein 1 light chain 3 beta	protein-coding
PRDM-Myc400-NC_peak_1615	chr16	87630716	87631474	Intergenic	-4346	NR_073379.2	JPH3	57338	junctophilin 3	ncRNA
PRDM-Myc400-NC_peak_1616	chr16	87972870	87973201	promoter(3k)	-2924	NM_001739.1	CA5A	763	carbonic anhydrase VA%2C mitochondrial	protein-coding
PRDM-Myc400-NC_peak_1617	chr16	87984479	87984986	promoter(1k)	-305	NM_079837.2	BANP	54971	BTG3 associated nuclear protein	protein-coding
PRDM-Myc400-NC_peak_1618	chr16	88196746	88197433	Intergenic	-30801	XR_243499.1	LOC101928880	101928880	uncharacterized LOC101928880	ncRNA
PRDM-Myc400-NC_peak_1619	chr16	88197856	88198105	Intergenic	-29910	XR_243499.1	LOC101928880	101928880	uncharacterized LOC101928880	ncRNA
PRDM-Myc400-NC_peak_1620	chr16	88226249	88226535	promoter(2k)	-1499	XR_243499.1	LOC101928880	101928880	uncharacterized LOC101928880	ncRNA
PRDM-Myc400-NC_peak_1621	chr16	88242117	88242488	Intergenic	14412	XR_243499.1	LOC101928880	101928880	uncharacterized LOC101928880	ncRNA
PRDM-Myc400-NC_peak_1622	chr16	88277177	88277376	Intergenic	49386	XR_243499.1	LOC101928880	101928880	uncharacterized LOC101928880	ncRNA
PRDM-Myc400-NC_peak_1623	chr16	88277822	88278139	Intergenic	50090	XR_243499.1	LOC101928880	101928880	uncharacterized LOC101928880	ncRNA
PRDM-Myc400-NC_peak_1624	chr16	88278929	88279205	Intergenic	51176	XR_243499.1	LOC101928880	101928880	uncharacterized LOC101928880	ncRNA
PRDM-Myc400-NC_peak_1625	chr16	88322758	88323012	Intergenic	94994	XR_243499.1	LOC101928880	101928880	uncharacterized LOC101928880	ncRNA
PRDM-Myc400-NC_peak_1626	chr16	88326717	88327011	Intergenic	98973	XR_243499.1	LOC101928880	101928880	uncharacterized LOC101928880	ncRNA
PRDM-Myc400-NC_peak_1627	chr16	88347018	88347301	Intergenic	119269	XR_243499.1	LOC101928880	101928880	uncharacterized LOC101928880	ncRNA
PRDM-Myc400-NC_peak_1628	chr16	88347855	88348202	Intergenic	120138	XR_243499.1	LOC101928880	101928880	uncharacterized LOC101928880	ncRNA
PRDM-Myc400-NC_peak_1629	chr16	88369395	88370443	Intergenic	-123960	NM_001127464.1	ZNF469	84627	zinc finger protein 469	protein-coding
PRDM-Myc400-NC_peak_1630	chr16	88468014	88468588	Intergenic	-25578	NM_001127464.1	ZNF469	84627	zinc finger protein 469	protein-coding
PRDM-Myc400-NC_peak_1631	chr16	88488966	88489442	Intergenic	-4675	NM_001127464.1	ZNF469	84627	zinc finger protein 469	protein-coding
PRDM-Myc400-NC_peak_1632	chr16	88584733	88585553	intron	65129	NM_153813.2	ZFPM1	161882	zinc finger protein%2C FOG family member 1	protein-coding
PRDM-Myc400-NC_peak_1633	chr16	88585975	88586888	intron	66418	NM_153813.2	ZFPM1	161882	zinc finger protein%2C FOG family member 1	protein-coding
PRDM-Myc400-NC_peak_1634	chr16	89031081	89031379	intron	12274	NM_005187.5	CBFA2T3	863	core-binding factor%2C runt domain%2C alpha subunit 2%3B translocated to%2C 3	protein-coding
PRDM-Myc400-NC_peak_1635	chr16	89074460	89075004	Intergenic	-31164	XM_005256323.1	CBFA2T3	863	core-binding factor%2C runt domain%2C alpha subunit 2%3B translocated to%2C 3	protein-coding
PRDM-Myc400-NC_peak_1636	chr16	89075492	89075708	Intergenic	-32032	XM_005256323.1	CBFA2T3	863	core-binding factor%2C runt domain%2C alpha subunit 2%3B translocated to%2C 3	protein-coding
PRDM-Myc400-NC_peak_1637	chr16	89178730	89179321	intron	18772	XR_243503.1	ACSF3	197322	acyl-CoA synthetase family member 3	ncRNA
PRDM-Myc400-NC_peak_1638	chr16	89307411	89307854	Intergenic	23513	XM_005256291.1	ZNF778	197320	zinc finger protein 778	protein-coding
PRDM-Myc400-NC_peak_1639	chr16	89450799	89450998	intron	106070	NR_045839.1	ANKRD11	29123	ankyrin repeat domain 11	ncRNA
PRDM-Myc400-NC_peak_1640	chr16	89641310	89641683	promoter(1k)	-684	XR_243505.1	CPNE7	27132	copine VII	ncRNA
PRDM-Myc400-NC_peak_1641	chr16	89645699	89648034	intron	4691	NM_014427.4	CPNE7	27132	copine VII	protein-coding
PRDM-Myc400-NC_peak_1642	chr16	89654100	89654676	intron	12212	NM_014427.4	CPNE7	27132	copine VII	protein-coding
PRDM-Myc400-NC_peak_1643	chr16	89664108	89664817	downstream	22282	XR_243505.1	CPNE7	27132	copine VII	ncRNA
PRDM-Myc400-NC_peak_1644	chr16	89723800	89724024	promoter(1k)	-300	NM_001271907.1	SPATA33	124045	spermatogenesis associated 33	protein-coding
PRDM-Myc400-NC_peak_1645	chr16	89945799	89946500	intron	6102	XM_005256300.1	TCF25	22980	transcription factor 25 %28basic helix-loop-helix%29	protein-coding
PRDM-Myc400-NC_peak_1646	chr16	90061249	90061509	exon	22391	NR_003227.1	AFG3L1P	172	AFG3 ATPase family member 3-like 1 %28S. cerevisiae%29%2C pseudogene	ncRNA
PRDM-Myc400-NC_peak_1647	chr16	90062244	90062693	exon	23481	NR_003227.1	AFG3L1P	172	AFG3 ATPase family member 3-like 1 %28S. cerevisiae%29%2C pseudogene	ncRNA
PRDM-Myc400-NC_peak_1648	chr16	90183125	90184724	intron	16325	XR_243516.1	FAM157C	100996541	family with sequence similarity 157%2C member C	ncRNA
PRDM-Myc400-NC_peak_1649	chr17	193682	194636	intron	8474	NM_001190412.1	RPH3AL	9501	rabphilin 3A-like %28without C2 domains%29	protein-coding
PRDM-Myc400-NC_peak_1650	chr17	252637	254449	Intergenic	-6575	NM_001013672.4	C17orf97	400566	chromosome 17 open reading frame 97	protein-coding
PRDM-Myc400-NC_peak_1651	chr17	552382	552675	intron	65567	NM_001128159.2	VPS53	55275	vacuolar protein sorting 53 homolog %28S. cerevisiae%29	protein-coding
PRDM-Myc400-NC_peak_1652	chr17	1113772	1113971	Intergenic	-23256	NM_001159746.2	ABR	29	active BCR-related	protein-coding
PRDM-Myc400-NC_peak_1653	chr17	1211296	1214977	Intergenic	30180	NM_172367.2	TUSC5	286753	tumor suppressor candidate 5	protein-coding
PRDM-Myc400-NC_peak_1654	chr17	1999862	2000253	intron	169435	NM_001256827.1	SMG6	23293	SMG6 nonsense mediated mRNA decay factor	protein-coding
PRDM-Myc400-NC_peak_1655	chr17	2088339	2088583	intron	81032	NM_001256827.1	SMG6	23293	SMG6 nonsense mediated mRNA decay factor	protein-coding
PRDM-Myc400-NC_peak_1656	chr17	2877158	2877357	intron	177526	NM_001100398.1	RAP1GAP2	23108	RAP1 GTPase activating protein 2	protein-coding
PRDM-Myc400-NC_peak_1657	chr17	3304648	3305299	Intergenic	-3270	NM_003553.2	OR1E1	8387	olfactory receptor%2C family 1%2C subfamily E%2C member 1	protein-coding
PRDM-Myc400-NC_peak_1658	chr17	3422619	3423364	intron	38297	NM_145068.3	TRPV3	162514	transient receptor potential cation channel%2C subfamily V%2C member 3	protein-coding
PRDM-Myc400-NC_peak_1659	chr17	3452864	3453489	intron	7884	XM_005256486.1	TRPV3	162514	transient receptor potential cation channel%2C subfamily V%2C member 3	protein-coding
PRDM-Myc400-NC_peak_1660	chr17	3640751	3640950	intron	63686	NM_002208.4	ITGAE	3682	integrin%2C alpha E %28antigen CD103%2C human mucosal lymphocyte antigen 1%3B alpha polypeptide%29	protein-coding
PRDM-Myc400-NC_peak_1661	chr17	3888048	3888884	Intergenic	-20708	NM_174955.2	ATP2A3	489	ATPase%2C Ca%2B%2B transporting%2C ubiquitous	protein-coding
PRDM-Myc400-NC_peak_1662	chr17	4270013	4270262	promoter(1k)	-169	NM_003342.4	UBE2G1	7326	ubiquitin-conjugating enzyme E2G 1	protein-coding
PRDM-Myc400-NC_peak_1663	chr17	4435245	4435640	intron	33314	NM_001124758.1	SPNS2	124976	spinster homolog 2 %28Drosophila%29	protein-coding
PRDM-Myc400-NC_peak_1664	chr17	4612962	4613507	promoter(1k)	-554	NM_199004.1	ARRB2	409	arrestin%2C beta 2	protein-coding
PRDM-Myc400-NC_peak_1665	chr17	4870304	4871158	promoter(1k)	-228	XM_005256865.1	SPAG7	9552	sperm associated antigen 7	protein-coding
PRDM-Myc400-NC_peak_1666	chr17	5389740	5390148	promoter(1k)	-424	XM_005256672.1	DERL2	51009	derlin 2	protein-coding
PRDM-Myc400-NC_peak_1667	chr17	5434382	5434601	promoter(3k)	-2411	XR_243584.1	LOC101928019	101928019	uncharacterized LOC101928019	ncRNA
PRDM-Myc400-NC_peak_1668	chr17	5525961	5526446	Intergenic	-38372	NM_033006.3	NLRP1	22861	NLR family%2C pyrin domain containing 1	protein-coding
PRDM-Myc400-NC_peak_1669	chr17	6177512	6178097	Intergenic	160771	XM_005256586.1	AIPL1	23746	aryl hydrocarbon receptor interacting protein-like 1	protein-coding
PRDM-Myc400-NC_peak_1670	chr17	6347094	6347294	promoter(1k)	-541	NM_019013.2	FAM64A	54478	family with sequence similarity 64%2C member A	protein-coding
PRDM-Myc400-NC_peak_1671	chr17	6595388	6595697	intron	21343	XM_005256612.1	SLC13A5	284111	solute carrier family 13 %28sodium-dependent citrate transporter%29%2C member 5	protein-coding
PRDM-Myc400-NC_peak_1672	chr17	6917593	6917915	promoter(1k)	-853	XM_005256452.1	C17orf49	124944	chromosome 17 open reading frame 49	protein-coding
PRDM-Myc400-NC_peak_1673	chr17	7155116	7155449	promoter(1k)	-288	NM_001143775.1	CTDNEP1	23399	CTD nuclear envelope phosphatase 1	protein-coding
PRDM-Myc400-NC_peak_1674	chr17	7210431	7211009	promoter(1k)	-974	NM_001143762.1	EIF5A	1984	eukaryotic translation initiation factor 5A	protein-coding
PRDM-Myc400-NC_peak_1675	chr17	7388035	7388300	promoter(1k)	-600	NM_020899.3	ZBTB4	57659	zinc finger and BTB domain containing 4	protein-coding
PRDM-Myc400-NC_peak_1676	chr17	7567486	7567820	Intergenic	13399	NM_001678.3	ATP1B2	482	ATPase%2C Na%2B%2FK%2B transporting%2C beta 2 polypeptide	protein-coding
PRDM-Myc400-NC_peak_1677	chr17	7739763	7740072	intron	2397	XM_005256551.1	KDM6B	23135	lysine %28K%29-specific demethylase 6B	protein-coding
PRDM-Myc400-NC_peak_1678	chr17	7744719	7745240	promoter(3k)	-2535	XM_005256550.1	KDM6B	23135	lysine %28K%29-specific demethylase 6B	protein-coding
PRDM-Myc400-NC_peak_1679	chr17	7788108	7788330	promoter(1k)	96	NM_001005271.2	CHD3	1107	chromodomain helicase DNA binding protein 3	protein-coding
PRDM-Myc400-NC_peak_1680	chr17	7930905	7931314	Intergenic	-11233	XM_005256591.1	ALOX15B	247	arachidonate 15-lipoxygenase%2C type B	protein-coding
PRDM-Myc400-NC_peak_1681	chr17	7955647	7957077	Intergenic	14004	NM_001141.2	ALOX15B	247	arachidonate 15-lipoxygenase%2C type B	protein-coding
PRDM-Myc400-NC_peak_1682	chr17	8025297	8025746	intron	1888	NM_001165967.1	HES7	84667	hairy and enhancer of split 7 %28Drosophila%29	protein-coding
PRDM-Myc400-NC_peak_1683	chr17	8026504	8026787	intron	764	NM_001165967.1	HES7	84667	hairy and enhancer of split 7 %28Drosophila%29	protein-coding
PRDM-Myc400-NC_peak_1684	chr17	8029567	8030178	promoter(3k)	-2463	NM_032580.3	HES7	84667	hairy and enhancer of split 7 %28Drosophila%29	protein-coding
PRDM-Myc400-NC_peak_1685	chr17	8065789	8066060	UTR5	269	XM_005256775.1	VAMP2	6844	vesicle-associated membrane protein 2 %28synaptobrevin 2%29	protein-coding
PRDM-Myc400-NC_peak_1686	chr17	8076579	8077024	downstream	104	NR_033294.1	SNORD118	727676	small nucleolar RNA%2C C%2FD box 118	snoRNA
PRDM-Myc400-NC_peak_1687	chr17	8089364	8089633	promoter(1k)	-764	NR_039746.1	MIR4521	100616406	microRNA 4521	miRNA
PRDM-Myc400-NC_peak_1688	chr17	8089963	8090731	promoter(1k)	84	NR_039746.1	MIR4521	100616406	microRNA 4521	miRNA
PRDM-Myc400-NC_peak_1689	chr17	8092942	8093291	exon	447	NM_017622.2	C17orf59	54785	chromosome 17 open reading frame 59	protein-coding
PRDM-Myc400-NC_peak_1690	chr17	8125686	8126165	exon	1435	NR_026951.1	LINC00324	284029	long intergenic non-protein coding RNA 324	ncRNA
PRDM-Myc400-NC_peak_1691	chr17	8126611	8126815	intron	648	NR_026951.1	LINC00324	284029	long intergenic non-protein coding RNA 324	ncRNA
PRDM-Myc400-NC_peak_1692	chr17	8291344	8291580	Intergenic	-4897	NM_000987.3	RPL26	6154	ribosomal protein L26	protein-coding
PRDM-Myc400-NC_peak_1693	chr17	8304183	8304828	Intergenic	-3362	NM_001146684.2	RNF222	643904	ring finger protein 222	protein-coding
PRDM-Myc400-NC_peak_1694	chr17	8543115	8543497	Intergenic	-9212	XM_005256653.1	MYH10	4628	myosin%2C heavy chain 10%2C non-muscle	protein-coding
PRDM-Myc400-NC_peak_1695	chr17	8630886	8631641	Intergenic	16890	NM_144681.2	CCDC42	146849	coiled-coil domain containing 42	protein-coding
PRDM-Myc400-NC_peak_1696	chr17	8827902	8829140	intron	40508	NM_001142633.2	PIK3R5	23533	phosphoinositide-3-kinase%2C regulatory subunit 5	protein-coding
PRDM-Myc400-NC_peak_1697	chr17	8989907	8990278	intron	65234	NM_004822.2	NTN1	9423	netrin 1	protein-coding
PRDM-Myc400-NC_peak_1698	chr17	9317153	9317481	intron	161958	NR_033656.1	STX8	9482	syntaxin 8	ncRNA
PRDM-Myc400-NC_peak_1699	chr17	9618803	9619335	intron	70215	NM_153210.4	USP43	124739	ubiquitin specific peptidase 43	protein-coding
PRDM-Myc400-NC_peak_1700	chr17	10380605	10381552	Intergenic	-8203	NM_017533.2	MYH4	4622	myosin%2C heavy chain 4%2C skeletal muscle	protein-coding
PRDM-Myc400-NC_peak_1701	chr17	11844939	11845166	intron	58834	NM_004662.2	DNAH9	1770	dynein%2C axonemal%2C heavy chain 9	protein-coding
PRDM-Myc400-NC_peak_1702	chr17	11901585	11902060	promoter(1k)	-996	XM_005256786.1	ZNF18	7566	zinc finger protein 18	protein-coding
PRDM-Myc400-NC_peak_1703	chr17	12164614	12165866	intron	39085	XR_243553.1	LINC00670	284034	long intergenic non-protein coding RNA 670	ncRNA
PRDM-Myc400-NC_peak_1704	chr17	12635800	12636029	intron	66708	NM_153604.2	MYOCD	93649	myocardin	protein-coding
PRDM-Myc400-NC_peak_1705	chr17	12760679	12760878	intron	67800	XM_005256889.1	ARHGAP44	9912	Rho GTPase activating protein 44	protein-coding
PRDM-Myc400-NC_peak_1706	chr17	13972587	13972797	promoter(1k)	-128	XM_005256459.1	COX10	1352	cytochrome c oxidase assembly homolog 10 %28yeast%29	protein-coding
PRDM-Myc400-NC_peak_1707	chr17	13972950	13973162	promoter(1k)	-281	NR_049718.1	COX10-AS1	100874058	COX10 antisense RNA 1	ncRNA
PRDM-Myc400-NC_peak_1708	chr17	13973218	13973473	promoter(1k)	-571	NR_049718.1	COX10-AS1	100874058	COX10 antisense RNA 1	ncRNA
PRDM-Myc400-NC_peak_1709	chr17	15862163	15862491	intron	14096	NM_000676.2	ADORA2B	136	adenosine A2b receptor	protein-coding
PRDM-Myc400-NC_peak_1710	chr17	17363475	17363725	Intergenic	-16700	NM_018019.2	MED9	55090	mediator complex subunit 9	protein-coding
PRDM-Myc400-NC_peak_1711	chr17	17597233	17597511	intron	12585	NM_030665.3	RAI1	10743	retinoic acid induced 1	protein-coding
PRDM-Myc400-NC_peak_1712	chr17	18088082	18088300	exon	1324	NM_017758.3	ALKBH5	54890	alkB%2C alkylation repair homolog 5 %28E. coli%29	protein-coding
PRDM-Myc400-NC_peak_1713	chr17	18129288	18129645	intron	531	NM_004140.3	LLGL1	3996	lethal giant larvae homolog 1 %28Drosophila%29	protein-coding
PRDM-Myc400-NC_peak_1714	chr17	18218283	18218522	promoter(1k)	-82	NM_004618.3	TOP3A	7156	topoisomerase %28DNA%29 III alpha	protein-coding
PRDM-Myc400-NC_peak_1715	chr17	18314539	18315482	exon	532	XR_243601.1	FLJ35934	400579	FLJ35934	ncRNA
PRDM-Myc400-NC_peak_1716	chr17	18315690	18315997	exon	1365	XR_243601.1	FLJ35934	400579	FLJ35934	ncRNA
PRDM-Myc400-NC_peak_1717	chr17	18575872	18576089	exon	513	NR_026718.1	FOXO3B	2310	forkhead box O3B pseudogene	ncRNA
PRDM-Myc400-NC_peak_1718	chr17	18965226	18965803	downstream	290	NR_003271.1	SNORD3B-1	26851	small nucleolar RNA%2C C%2FD box 3B-1	snoRNA
PRDM-Myc400-NC_peak_1719	chr17	18966853	18967329	downstream	358	NR_003924.1	SNORD3B-2	780852	small nucleolar RNA%2C C%2FD box 3B-2	snoRNA
PRDM-Myc400-NC_peak_1720	chr17	18992349	18992588	Intergenic	23480	NR_006882.1	SNORD3D	780854	small nucleolar RNA%2C C%2FD box 3D	snoRNA
PRDM-Myc400-NC_peak_1721	chr17	19015360	19015889	downstream	324	NR_006882.1	SNORD3D	780854	small nucleolar RNA%2C C%2FD box 3D	snoRNA
PRDM-Myc400-NC_peak_1722	chr17	19091399	19091965	downstream	353	NR_006880.1	SNORD3A	780851	small nucleolar RNA%2C C%2FD box 3A	snoRNA
PRDM-Myc400-NC_peak_1723	chr17	19092975	19093513	downstream	314	NR_006881.1	SNORD3C	780853	small nucleolar RNA%2C C%2FD box 3C	snoRNA
PRDM-Myc400-NC_peak_1724	chr17	19118505	19118769	Intergenic	-4150	XR_243603.1	LOC388436	388436	uncharacterized LOC388436	ncRNA
PRDM-Myc400-NC_peak_1725	chr17	19552092	19552346	UTR5	155	NM_000382.2	ALDH3A2	224	aldehyde dehydrogenase 3 family%2C member A2	protein-coding
PRDM-Myc400-NC_peak_1726	chr17	20020076	20020379	intron	20266	XM_005256858.1	SPECC1	92521	sperm antigen with calponin homology and coiled-coil domains 1	protein-coding
PRDM-Myc400-NC_peak_1727	chr17	20435119	20436629	Intergenic	-28063	NR_029393.1	KRT16P3	644945	keratin 16 pseudogene 3	ncRNA
PRDM-Myc400-NC_peak_1728	chr17	20811890	20812095	Intergenic	-12344	XR_243605.1	LOC440416	440416	uncharacterized LOC440416	ncRNA
PRDM-Myc400-NC_peak_1729	chr17	20945809	20946026	intron	804	XM_005256575.1	USP22	23326	ubiquitin specific peptidase 22	protein-coding
PRDM-Myc400-NC_peak_1730	chr17	21265864	21266687	Intergenic	-13423	NM_021012.4	KCNJ12	3768	potassium inwardly-rectifying channel%2C subfamily J%2C member 12	protein-coding
PRDM-Myc400-NC_peak_1731	chr17	21310269	21310673	intron	29905	XM_005256625.1	KCNJ12	3768	potassium inwardly-rectifying channel%2C subfamily J%2C member 12	protein-coding
PRDM-Myc400-NC_peak_1732	chr17	21553336	21553942	Intergenic	-98698	NM_001113434.3	C17orf51	339263	chromosome 17 open reading frame 51	protein-coding
PRDM-Myc400-NC_peak_1733	chr17	22211520	22212062	Intergenic	189354	NM_001190452.1	MTRNR2L1	100462977	MT-RNR2-like 1	protein-coding
PRDM-Myc400-NC_peak_1734	chr17	25293400	25293720	Intergenic	-327546	NM_134265.2	WSB1	26118	WD repeat and SOCS box containing 1	protein-coding
PRDM-Myc400-NC_peak_1735	chr17	25293910	25294111	Intergenic	-327095	NM_134265.2	WSB1	26118	WD repeat and SOCS box containing 1	protein-coding
PRDM-Myc400-NC_peak_1736	chr17	26368191	26368426	promoter(1k)	-700	XM_005257988.1	NLK	51701	nemo-like kinase	protein-coding
PRDM-Myc400-NC_peak_1737	chr17	27055156	27055419	promoter(1k)	-534	XM_005257966.1	NEK8	284086	NIMA-related kinase 8	protein-coding
PRDM-Myc400-NC_peak_1738	chr17	27139163	27139436	promoter(1k)	-58	XM_005258007.1	FAM222B	55731	family with sequence similarity 222%2C member B	protein-coding
PRDM-Myc400-NC_peak_1739	chr17	27139680	27139886	promoter(1k)	-319	XM_005258004.1	FAM222B	55731	family with sequence similarity 222%2C member B	protein-coding
PRDM-Myc400-NC_peak_1740	chr17	27717361	27717663	promoter(1k)	-431	NM_025142.1	TAOK1	57551	TAO kinase 1	protein-coding
PRDM-Myc400-NC_peak_1741	chr17	29232974	29233341	intron	128	NM_024683.3	TEFM	79736	transcription elongation factor%2C mitochondrial	protein-coding
PRDM-Myc400-NC_peak_1742	chr17	30334894	30335185	Intergenic	-13115	NM_052888.2	LRRC37B	114659	leucine rich repeat containing 37B	protein-coding
PRDM-Myc400-NC_peak_1743	chr17	31149425	31149957	intron	54211	NM_015194.1	MYO1D	4642	myosin ID	protein-coding
PRDM-Myc400-NC_peak_1744	chr17	32502044	32502441	intron	8408	XR_243793.1	LOC101927239	101927239	uncharacterized LOC101927239	ncRNA
PRDM-Myc400-NC_peak_1745	chr17	33415534	33415761	intron	700	NR_037713.1	RFFL	117584	ring finger and FYVE-like domain containing E3 ubiquitin protein ligase	ncRNA
PRDM-Myc400-NC_peak_1746	chr17	33415969	33416219	intron	254	NR_037713.1	RFFL	117584	ring finger and FYVE-like domain containing E3 ubiquitin protein ligase	ncRNA
PRDM-Myc400-NC_peak_1747	chr17	33478019	33478426	intron	3387	NM_001033576.1	UNC45B	146862	unc-45 homolog B %28C. elegans%29	protein-coding
PRDM-Myc400-NC_peak_1748	chr17	34356506	34356765	Intergenic	-11631	NM_145898.2	CCL23	6368	chemokine %28C-C motif%29 ligand 23	protein-coding
PRDM-Myc400-NC_peak_1749	chr17	36384576	36384991	intron	28472	NR_036750.1	LOC440434	440434	aminopeptidase puromycin sensitive pseudogene	ncRNA
PRDM-Myc400-NC_peak_1750	chr17	36584182	36584392	promoter(1k)	-433	NM_001199417.1	ARHGAP23	57636	Rho GTPase activating protein 23	protein-coding
PRDM-Myc400-NC_peak_1751	chr17	36908877	36909255	promoter(1k)	64	NM_002795.2	PSMB3	5691	proteasome %28prosome%2C macropain%29 subunit%2C beta type%2C 3	protein-coding
PRDM-Myc400-NC_peak_1752	chr17	36981318	36981581	promoter(1k)	-641	NR_039880.1	MIR4727	100616416	microRNA 4727	miRNA
PRDM-Myc400-NC_peak_1753	chr17	38497523	38497745	promoter(1k)	-637	NM_001024809.3	RARA	5914	retinoic acid receptor%2C alpha	protein-coding
PRDM-Myc400-NC_peak_1754	chr17	39804400	39804717	Intergenic	-8108	NR_033415.1	KRT42P	284116	keratin 42 pseudogene	ncRNA
PRDM-Myc400-NC_peak_1755	chr17	39943078	39943458	promoter(1k)	-313	XM_005257316.1	JUP	3728	junction plakoglobin	protein-coding
PRDM-Myc400-NC_peak_1756	chr17	39968583	39968933	promoter(1k)	-443	XM_005257563.1	FKBP10	60681	FK506 binding protein 10%2C 65 kDa	protein-coding
PRDM-Myc400-NC_peak_1757	chr17	40828396	40828595	promoter(1k)	-388	NR_073574.1	PLEKHH3	79990	pleckstrin homology domain containing%2C family H %28with MyTH4 domain%29 member 3	ncRNA
PRDM-Myc400-NC_peak_1758	chr17	41323160	41323405	promoter(1k)	78	XM_005257361.1	NBR1	4077	neighbor of BRCA1 gene 1	protein-coding
PRDM-Myc400-NC_peak_1759	chr17	41393453	41393775	Intergenic	-12552	NR_047479.1	LINC00854	100874261	long intergenic non-protein coding RNA 854	ncRNA
PRDM-Myc400-NC_peak_1760	chr17	41400253	41400795	Intergenic	-19462	NR_047479.1	LINC00854	100874261	long intergenic non-protein coding RNA 854	ncRNA
PRDM-Myc400-NC_peak_1761	chr17	41463613	41463963	intron	2478	NR_027413.2	LINC00910	100130581	long intergenic non-protein coding RNA 910	ncRNA
PRDM-Myc400-NC_peak_1762	chr17	41464581	41465002	intron	1474	NR_027413.2	LINC00910	100130581	long intergenic non-protein coding RNA 910	ncRNA
PRDM-Myc400-NC_peak_1763	chr17	41465985	41466244	exon	151	NR_027412.1	LINC00910	100130581	long intergenic non-protein coding RNA 910	ncRNA
PRDM-Myc400-NC_peak_1764	chr17	42617594	42617937	Intergenic	-17046	NM_001466.3	FZD2	2535	frizzled family receptor 2	protein-coding
PRDM-Myc400-NC_peak_1765	chr17	42785746	42786036	promoter(1k)	-85	NR_036623.1	DBF4B	80174	DBF4 homolog B %28S. cerevisiae%29	ncRNA
PRDM-Myc400-NC_peak_1766	chr17	42852257	42852699	intron	15910	NM_002390.4	ADAM11	4185	ADAM metallopeptidase domain 11	protein-coding
PRDM-Myc400-NC_peak_1767	chr17	43225735	43226233	UTR5	1300	NM_006460.2	HEXIM1	10614	hexamethylene bis-acetamide inducible 1	protein-coding
PRDM-Myc400-NC_peak_1768	chr17	43227130	43227357	exon	2560	NM_006460.2	HEXIM1	10614	hexamethylene bis-acetamide inducible 1	protein-coding
PRDM-Myc400-NC_peak_1769	chr17	43669684	43669943	Intergenic	9934	NR_026901.1	LOC644172	644172	mitogen-activated protein kinase 8 interacting protein 1 pseudogene	ncRNA
PRDM-Myc400-NC_peak_1770	chr17	43696673	43696964	promoter(1k)	-893	NR_026680.2	MGC57346	401884	uncharacterized LOC401884	ncRNA
PRDM-Myc400-NC_peak_1771	chr17	43697374	43697797	promoter(1k)	-126	NR_026680.2	MGC57346	401884	uncharacterized LOC401884	ncRNA
PRDM-Myc400-NC_peak_1772	chr17	43697850	43698127	promoter(1k)	8	NR_027295.1	MGC57346	401884	uncharacterized LOC401884	ncRNA
PRDM-Myc400-NC_peak_1773	chr17	44302633	44303045	promoter(1k)	-99	NM_001193465.1	KANSL1	284058	KAT8 regulatory NSL complex subunit 1	protein-coding
PRDM-Myc400-NC_peak_1774	chr17	44331305	44331623	intron	6232	XM_005257886.1	LRRC37A	9884	leucine rich repeat containing 37A	protein-coding
PRDM-Myc400-NC_peak_1775	chr17	44344522	44344722	intron	19390	XM_005257886.1	LRRC37A	9884	leucine rich repeat containing 37A	protein-coding
PRDM-Myc400-NC_peak_1776	chr17	44450211	44450601	intron	227	NR_033799.1	NSFP1	728806	N-ethylmaleimide-sensitive factor pseudogene 1	ncRNA
PRDM-Myc400-NC_peak_1777	chr17	44668178	44668563	intron	336	NM_006178.3	NSF	4905	N-ethylmaleimide-sensitive factor	protein-coding
PRDM-Myc400-NC_peak_1778	chr17	45177581	45177897	promoter(1k)	-108	XR_243712.1	LOC101927060	101927060	uncharacterized LOC101927060	ncRNA
PRDM-Myc400-NC_peak_1779	chr17	45636900	45637413	intron	36841	XM_005257839.1	NPEPPS	9520	aminopeptidase puromycin sensitive	protein-coding
PRDM-Myc400-NC_peak_1780	chr17	45727035	45727343	promoter(1k)	-15	NM_002265.5	KPNB1	3837	karyopherin %28importin%29 beta 1	protein-coding
PRDM-Myc400-NC_peak_1781	chr17	45753925	45754159	intron	25480	NM_001276453.1	KPNB1	3837	karyopherin %28importin%29 beta 1	protein-coding
PRDM-Myc400-NC_peak_1782	chr17	46338718	46339036	intron	135574	XM_005257754.1	SKAP1	8631	src kinase associated phosphoprotein 1	protein-coding
PRDM-Myc400-NC_peak_1783	chr17	46662929	46663212	intron	4563	XM_005257277.1	HOXB3	3213	homeobox B3	protein-coding
PRDM-Myc400-NC_peak_1784	chr17	46688647	46688940	promoter(1k)	-411	NM_004502.3	HOXB7	3217	homeobox B7	protein-coding
PRDM-Myc400-NC_peak_1785	chr17	46956287	46956492	Intergenic	-13758	NM_005175.2	ATP5G1	516	ATP synthase%2C H%2B transporting%2C mitochondrial Fo complex%2C subunit C1 %28subunit 9%29	protein-coding
PRDM-Myc400-NC_peak_1786	chr17	47137468	47137727	Intergenic	62824	NM_006546.3	IGF2BP1	10642	insulin-like growth factor 2 mRNA binding protein 1	protein-coding
PRDM-Myc400-NC_peak_1787	chr17	47634961	47635333	intron	16279	NR_103773.1	LOC100288866	100288866	uncharacterized LOC100288866	ncRNA
PRDM-Myc400-NC_peak_1788	chr17	48133140	48133365	promoter(1k)	-150	NR_038230.1	LOC284080	284080	uncharacterized LOC284080	ncRNA
PRDM-Myc400-NC_peak_1789	chr17	48172114	48172430	promoter(1k)	-367	NM_001199900.1	PDK2	5164	pyruvate dehydrogenase kinase%2C isozyme 2	protein-coding
PRDM-Myc400-NC_peak_1790	chr17	48228907	48229271	promoter(2k)	-1212	NM_032595.3	PPP1R9B	84687	protein phosphatase 1%2C regulatory subunit 9B	protein-coding
PRDM-Myc400-NC_peak_1791	chr17	48742121	48742324	intron	30005	NM_001144070.1	ABCC3	8714	ATP-binding cassette%2C sub-family C %28CFTR%2FMRP%29%2C member 3	protein-coding
PRDM-Myc400-NC_peak_1792	chr17	48890839	48891803	Intergenic	-20690	XM_005257046.1	WFIKKN2	124857	WAP%2C follistatin%2Fkazal%2C immunoglobulin%2C kunitz and netrin domain containing 2	protein-coding
PRDM-Myc400-NC_peak_1793	chr17	49199161	49199617	promoter(2k)	-1163	XM_005257767.1	SPAG9	9043	sperm associated antigen 9	protein-coding
PRDM-Myc400-NC_peak_1794	chr17	49489803	49490164	Intergenic	75908	XR_109407.2	FLJ42842	440446	uncharacterized FLJ42842	ncRNA
PRDM-Myc400-NC_peak_1795	chr17	54776734	54777119	Intergenic	105867	NM_005450.4	NOG	9241	noggin	protein-coding
PRDM-Myc400-NC_peak_1796	chr17	54820735	54821485	Intergenic	72498	XM_005257296.1	C17orf67	339210	chromosome 17 open reading frame 67	protein-coding
PRDM-Myc400-NC_peak_1797	chr17	54969678	54970092	promoter(2k)	-1169	NR_037408.1	MIR3614	100500827	microRNA 3614	miRNA
PRDM-Myc400-NC_peak_1798	chr17	55038042	55038518	exon	131	NM_004645.2	COIL	8161	coilin	protein-coding
PRDM-Myc400-NC_peak_1799	chr17	55162075	55162395	promoter(1k)	-318	NM_003488.3	AKAP1	8165	A kinase %28PRKA%29 anchor protein 1	protein-coding
PRDM-Myc400-NC_peak_1800	chr17	55162773	55163156	promoter(1k)	-113	NM_001242903.1	AKAP1	8165	A kinase %28PRKA%29 anchor protein 1	protein-coding
PRDM-Myc400-NC_peak_1801	chr17	56194755	56195178	Intergenic	34187	NM_080677.2	DYNLL2	140735	dynein%2C light chain%2C LC8-type 2	protein-coding
PRDM-Myc400-NC_peak_1802	chr17	56429106	56429689	exon	23099	NR_038411.1	BZRAP1-AS1	100506779	BZRAP1 antisense RNA 1	ncRNA
PRDM-Myc400-NC_peak_1803	chr17	56736209	56736498	intron	33062	NM_198393.3	TEX14	56155	testis expressed 14	protein-coding
PRDM-Myc400-NC_peak_1804	chr17	57697018	57697231	promoter(1k)	75	XM_005257011.1	CLTC	1213	clathrin%2C heavy chain %28Hc%29	protein-coding
PRDM-Myc400-NC_peak_1805	chr17	57898811	57899042	intron	114161	XM_005257712.1	VMP1	81671	vacuole membrane protein 1	protein-coding
PRDM-Myc400-NC_peak_1806	chr17	57970050	57970510	promoter(1k)	-127	NM_001272042.1	RPS6KB1	6198	ribosomal protein S6 kinase%2C 70kDa%2C polypeptide 1	protein-coding
PRDM-Myc400-NC_peak_1807	chr17	58469306	58469505	UTR5	180	NM_032582.3	USP32	84669	ubiquitin specific peptidase 32	protein-coding
PRDM-Myc400-NC_peak_1808	chr17	58469675	58469963	promoter(1k)	-233	NM_032582.3	USP32	84669	ubiquitin specific peptidase 32	protein-coding
PRDM-Myc400-NC_peak_1809	chr17	58603103	58603390	exon	333	NM_006380.2	APPBP2	10513	amyloid beta precursor protein %28cytoplasmic tail%29 binding protein 2	protein-coding
PRDM-Myc400-NC_peak_1810	chr17	59065429	59065828	intron	310457	NM_001099432.1	BCAS3	54828	breast carcinoma amplified sequence 3	protein-coding
PRDM-Myc400-NC_peak_1811	chr17	59700394	59700671	Intergenic	-31970	NM_199290.3	NACA2	342538	nascent polypeptide-associated complex alpha subunit 2	protein-coding
PRDM-Myc400-NC_peak_1812	chr17	61578235	61578486	Intergenic	16183	NM_001178057.1	ACE	1636	angiotensin I converting enzyme	protein-coding
PRDM-Myc400-NC_peak_1813	chr17	61904619	61904882	promoter(1k)	-293	NM_001199163.1	PSMC5	5705	proteasome %28prosome%2C macropain%29 26S subunit%2C ATPase%2C 5	protein-coding
PRDM-Myc400-NC_peak_1814	chr17	61957412	61957758	downstream	2454	XM_005257220.1	GH2	2689	growth hormone 2	protein-coding
PRDM-Myc400-NC_peak_1815	chr17	62502693	62503152	promoter(1k)	-496	XM_005257778.1	CEP95	90799	centrosomal protein 95kDa	protein-coding
PRDM-Myc400-NC_peak_1816	chr17	62703223	62703635	Intergenic	-43091	XR_243770.1	LOC101929240	101929240	U5 small nuclear ribonucleoprotein 200 kDa helicase-like	ncRNA
PRDM-Myc400-NC_peak_1817	chr17	62937253	62937538	Intergenic	14152	XM_005257906.1	LOC101927941	101927941	nucleosome-remodeling factor subunit NURF301-like	protein-coding
PRDM-Myc400-NC_peak_1818	chr17	63463899	63464133	Intergenic	91914	XM_005257718.1	AXIN2	8313	axin 2	protein-coding
PRDM-Myc400-NC_peak_1819	chr17	65050653	65051220	intron	10285	NM_000727.3	CACNG1	786	calcium channel%2C voltage-dependent%2C gamma subunit 1	protein-coding
PRDM-Myc400-NC_peak_1820	chr17	65437326	65437545	intron	62354	XM_005257216.1	PITPNC1	26207	phosphatidylinositol transfer protein%2C cytoplasmic 1	protein-coding
PRDM-Myc400-NC_peak_1821	chr17	65559910	65560511	intron	185129	XM_005257216.1	PITPNC1	26207	phosphatidylinositol transfer protein%2C cytoplasmic 1	protein-coding
PRDM-Myc400-NC_peak_1822	chr17	65822182	65822595	exon	745	XM_005257158.1	BPTF	2186	bromodomain PHD finger transcription factor	protein-coding
PRDM-Myc400-NC_peak_1823	chr17	66202171	66202456	exon	183	XM_005257432.1	AMZ2	51321	archaelysin family metallopeptidase 2	protein-coding
PRDM-Myc400-NC_peak_1824	chr17	66508023	66508462	promoter(1k)	-277	NM_212472.2	PRKAR1A	5573	protein kinase%2C cAMP-dependent%2C regulatory%2C type I%2C alpha	protein-coding
PRDM-Myc400-NC_peak_1825	chr17	66957905	66958207	Intergenic	-6506	XM_005256940.1	ABCA8	10351	ATP-binding cassette%2C sub-family A %28ABC1%29%2C member 8	protein-coding
PRDM-Myc400-NC_peak_1826	chr17	67718398	67718712	Intergenic	132419	XR_243747.1	LOC101928122	101928122	uncharacterized LOC101928122	ncRNA
PRDM-Myc400-NC_peak_1827	chr17	69605073	69605492	Intergenic	-406963	XR_243749.1	LOC101928165	101928165	uncharacterized LOC101928165	ncRNA
PRDM-Myc400-NC_peak_1828	chr17	70236166	70236375	promoter(3k)	-2927	XR_243660.1	FLJ37644	400618	uncharacterized LOC400618	ncRNA
PRDM-Myc400-NC_peak_1829	chr17	70333472	70333830	Intergenic	-5430	XR_243752.1	LOC146795	146795	uncharacterized LOC146795	ncRNA
PRDM-Myc400-NC_peak_1830	chr17	71220954	71221272	intron	4641	XM_005257741.1	FAM104A	84923	family with sequence similarity 104%2C member A	protein-coding
PRDM-Myc400-NC_peak_1831	chr17	71301256	71301455	intron	6787	NM_012121.4	CDC42EP4	23580	CDC42 effector protein %28Rho GTPase binding%29 4	protein-coding
PRDM-Myc400-NC_peak_1832	chr17	72402720	72402920	Intergenic	-24660	XM_005257514.1	GPRC5C	55890	G protein-coupled receptor%2C family C%2C group 5%2C member C	protein-coding
PRDM-Myc400-NC_peak_1833	chr17	72509964	72511392	Intergenic	16935	XM_005257027.1	CD300LB	124599	CD300 molecule-like family member b	protein-coding
PRDM-Myc400-NC_peak_1834	chr17	72558119	72558529	downstream	5349	XR_243755.1	LOC100130520	100130520	CD300c molecule-like	ncRNA
PRDM-Myc400-NC_peak_1835	chr17	72596286	72596710	intron	519	XR_243756.1	LOC101928343	101928343	uncharacterized LOC101928343	ncRNA
PRDM-Myc400-NC_peak_1836	chr17	72714299	72714521	intron	47154	NM_175738.4	RAB37	326624	RAB37%2C member RAS oncogene family	protein-coding
PRDM-Myc400-NC_peak_1837	chr17	72984180	72984479	intron	603	NM_014603.2	CDR2L	30850	cerebellar degeneration-related protein 2-like	protein-coding
PRDM-Myc400-NC_peak_1838	chr17	73029830	73030079	intron	1293	XR_243758.1	LOC101928375	101928375	uncharacterized LOC101928375	ncRNA
PRDM-Myc400-NC_peak_1839	chr17	73043061	73043265	promoter(1k)	-89	NM_006356.2	ATP5H	10476	ATP synthase%2C H%2B transporting%2C mitochondrial Fo complex%2C subunit d	protein-coding
PRDM-Myc400-NC_peak_1840	chr17	73201421	73201621	promoter(1k)	-264	XM_005257693.1	NUP85	79902	nucleoporin 85kDa	protein-coding
PRDM-Myc400-NC_peak_1841	chr17	75084499	75084792	promoter(1k)	-743	NR_003013.1	SCARNA16	677781	small Cajal body-specific RNA 16	ncRNA
PRDM-Myc400-NC_peak_1842	chr17	75158323	75158526	intron	21420	NM_001039573.2	SEC14L1	6397	SEC14-like 1 %28S. cerevisiae%29	protein-coding
PRDM-Myc400-NC_peak_1843	chr17	75292254	75293409	intron	8859	NM_001113492.1	SEPT9	10801	septin 9	protein-coding
PRDM-Myc400-NC_peak_1844	chr17	75315345	75315717	promoter(1k)	-66	NM_006640.4	SEPT9	10801	septin 9	protein-coding
PRDM-Myc400-NC_peak_1845	chr17	75338861	75339243	intron	23455	NM_006640.4	SEPT9	10801	septin 9	protein-coding
PRDM-Myc400-NC_peak_1846	chr17	75465851	75466889	intron	3856	XM_005256962.1	SEPT9	10801	septin 9	protein-coding
PRDM-Myc400-NC_peak_1847	chr17	75505125	75506065	Intergenic	-24939	XR_243762.1	LOC400622	400622	uncharacterized LOC400622	ncRNA
PRDM-Myc400-NC_peak_1848	chr17	75557810	75558015	exon	14890	NR_040050.1	LOC100507351	100507351	uncharacterized LOC100507351	ncRNA
PRDM-Myc400-NC_peak_1849	chr17	75669538	75670089	Intergenic	50353	XM_003118748.1	LOC100132174	100132174	uncharacterized LOC100132174	protein-coding
PRDM-Myc400-NC_peak_1850	chr17	75763025	75763880	Intergenic	-43286	XM_003118748.1	LOC100132174	100132174	uncharacterized LOC100132174	protein-coding
PRDM-Myc400-NC_peak_1851	chr17	75845499	75847134	Intergenic	33852	NR_028337.1	FLJ45079	400624	FLJ45079 protein	ncRNA
PRDM-Myc400-NC_peak_1852	chr17	76044128	76044371	intron	43932	NM_001142640.1	TNRC6C	57690	trinucleotide repeat containing 6C	protein-coding
PRDM-Myc400-NC_peak_1853	chr17	77328670	77329304	intron	183243	NM_001082575.2	RBFOX3	146713	RNA binding protein%2C fox-1 homolog %28C. elegans%29 3	protein-coding
PRDM-Myc400-NC_peak_1854	chr17	77464187	77465231	intron	47521	NM_001082575.2	RBFOX3	146713	RNA binding protein%2C fox-1 homolog %28C. elegans%29 3	protein-coding
PRDM-Myc400-NC_peak_1855	chr17	78242273	78242528	intron	7758	XR_243676.1	RNF213	57674	ring finger protein 213	ncRNA
PRDM-Myc400-NC_peak_1856	chr17	78242922	78243717	intron	8677	XR_243676.1	RNF213	57674	ring finger protein 213	ncRNA
PRDM-Myc400-NC_peak_1857	chr17	78477215	78478042	Intergenic	-27225	NM_002522.3	NPTX1	4884	neuronal pentraxin I	protein-coding
PRDM-Myc400-NC_peak_1858	chr17	78903456	78904525	intron	186904	XM_005257540.1	RPTOR	57521	regulatory associated protein of MTOR%2C complex 1	protein-coding
PRDM-Myc400-NC_peak_1859	chr17	79498544	79499860	intron	3785	NM_001077182.2	FSCN2	25794	fascin homolog 2%2C actin-bundling protein%2C retinal %28Strongylocentrotus purpuratus%29	protein-coding
PRDM-Myc400-NC_peak_1860	chr17	79766881	79767838	intron	5350	NM_000160.3	GCGR	2642	glucagon receptor	protein-coding
PRDM-Myc400-NC_peak_1861	chr17	80105081	80105344	intron	65492	XM_005256344.1	CCDC57	284001	coiled-coil domain containing 57	protein-coding
PRDM-Myc400-NC_peak_1862	chr17	80105696	80105906	intron	64904	XM_005256344.1	CCDC57	284001	coiled-coil domain containing 57	protein-coding
PRDM-Myc400-NC_peak_1863	chr17	80106858	80107085	intron	63733	XM_005256344.1	CCDC57	284001	coiled-coil domain containing 57	protein-coding
PRDM-Myc400-NC_peak_1864	chr17	80345402	80346235	Intergenic	15172	XM_005256342.1	UTS2R	2837	urotensin 2 receptor	protein-coding
PRDM-Myc400-NC_peak_1865	chr17	80740725	80740987	intron	30894	XM_005256397.1	TBCD	6904	tubulin folding cofactor D	protein-coding
PRDM-Myc400-NC_peak_1866	chr17	81060261	81060726	Intergenic	20520	XM_005256349.1	METRNL	284207	meteorin%2C glial cell differentiation regulator-like	protein-coding
PRDM-Myc400-NC_peak_1867	chr18	106638	107651	promoter(2k)	-1920	NR_033770.1	ROCK1P1	727758	Rho-associated%2C coiled-coil containing protein kinase 1 pseudogene 1	ncRNA
PRDM-Myc400-NC_peak_1868	chr18	109013	109229	promoter(1k)	56	NR_033770.1	ROCK1P1	727758	Rho-associated%2C coiled-coil containing protein kinase 1 pseudogene 1	ncRNA
PRDM-Myc400-NC_peak_1869	chr18	109322	109543	exon	368	NR_033770.1	ROCK1P1	727758	Rho-associated%2C coiled-coil containing protein kinase 1 pseudogene 1	ncRNA
PRDM-Myc400-NC_peak_1870	chr18	109602	111097	intron	1285	NR_033770.1	ROCK1P1	727758	Rho-associated%2C coiled-coil containing protein kinase 1 pseudogene 1	ncRNA
PRDM-Myc400-NC_peak_1871	chr18	111176	111533	intron	2290	NR_033770.1	ROCK1P1	727758	Rho-associated%2C coiled-coil containing protein kinase 1 pseudogene 1	ncRNA
PRDM-Myc400-NC_peak_1872	chr18	812375	812706	promoter(1k)	-269	XM_005258139.1	YES1	7525	v-yes-1 Yamaguchi sarcoma viral oncogene homolog 1	protein-coding
PRDM-Myc400-NC_peak_1873	chr18	1508638	1508954	Intergenic	-149166	NR_023926.1	LINC00470	56651	long intergenic non-protein coding RNA 470	ncRNA
PRDM-Myc400-NC_peak_1874	chr18	1958587	1958890	Intergenic	560520	XR_243816.1	LOC101926997	101926997	uncharacterized LOC101926997	ncRNA
PRDM-Myc400-NC_peak_1875	chr18	2123101	2123506	Intergenic	395955	XR_243816.1	LOC101926997	101926997	uncharacterized LOC101926997	ncRNA
PRDM-Myc400-NC_peak_1876	chr18	2568651	2568852	promoter(3k)	-2758	NM_006101.2	NDC80	10403	NDC80 kinetochore complex component	protein-coding
PRDM-Myc400-NC_peak_1877	chr18	3246017	3246324	promoter(2k)	-1301	XM_005258076.1	MYL12A	10627	myosin%2C light chain 12A%2C regulatory%2C non-sarcomeric	protein-coding
PRDM-Myc400-NC_peak_1878	chr18	3448277	3448476	promoter(1k)	-860	XR_243820.1	LOC101927094	101927094	uncharacterized LOC101927094	ncRNA
PRDM-Myc400-NC_peak_1879	chr18	3449879	3450270	promoter(1k)	-95	NM_003244.3	TGIF1	7050	TGFB-induced factor homeobox 1	protein-coding
PRDM-Myc400-NC_peak_1880	chr18	3452107	3452352	promoter(2k)	-1542	NM_173211.1	TGIF1	7050	TGFB-induced factor homeobox 1	protein-coding
PRDM-Myc400-NC_peak_1881	chr18	3623919	3624365	intron	221216	NM_001003809.2	DLGAP1	9229	discs%2C large %28Drosophila%29 homolog-associated protein 1	protein-coding
PRDM-Myc400-NC_peak_1882	chr18	3650251	3650579	intron	194943	NM_001003809.2	DLGAP1	9229	discs%2C large %28Drosophila%29 homolog-associated protein 1	protein-coding
PRDM-Myc400-NC_peak_1883	chr18	8891141	8891374	Intergenic	101839	XM_005258101.1	SOGA2	23255	SOGA family member 2	protein-coding
PRDM-Myc400-NC_peak_1884	chr18	9361518	9361737	intron	26863	NM_020648.5	TWSG1	57045	twisted gastrulation homolog 1 %28Drosophila%29	protein-coding
PRDM-Myc400-NC_peak_1885	chr18	9475319	9475653	promoter(1k)	-44	NM_006788.3	RALBP1	10928	ralA binding protein 1	protein-coding
PRDM-Myc400-NC_peak_1886	chr18	9641211	9641547	Intergenic	26117	XR_243830.1	LOC101927323	101927323	uncharacterized LOC101927323	ncRNA
PRDM-Myc400-NC_peak_1887	chr18	9815111	9816260	intron	107458	NM_006868.3	RAB31	11031	RAB31%2C member RAS oncogene family	protein-coding
PRDM-Myc400-NC_peak_1888	chr18	9848011	9848565	intron	140060	NM_006868.3	RAB31	11031	RAB31%2C member RAS oncogene family	protein-coding
PRDM-Myc400-NC_peak_1889	chr18	9913607	9913850	promoter(1k)	-226	NM_194434.2	VAPA	9218	VAMP %28vesicle-associated membrane protein%29-associated protein A%2C 33kDa	protein-coding
PRDM-Myc400-NC_peak_1890	chr18	10234091	10234365	Intergenic	180139	XR_243831.1	LOC101927350	101927350	uncharacterized LOC101927350	ncRNA
PRDM-Myc400-NC_peak_1891	chr18	10525901	10526132	UTR5	144	NM_003826.2	NAPG	8774	N-ethylmaleimide-sensitive factor attachment protein%2C gamma	protein-coding
PRDM-Myc400-NC_peak_1892	chr18	10755796	10756140	intron	392793	NM_022068.2	PIEZO2	63895	piezo-type mechanosensitive ion channel component 2	protein-coding
PRDM-Myc400-NC_peak_1893	chr18	10756311	10757110	intron	392050	NM_022068.2	PIEZO2	63895	piezo-type mechanosensitive ion channel component 2	protein-coding
PRDM-Myc400-NC_peak_1894	chr18	10757518	10757755	intron	391124	NM_022068.2	PIEZO2	63895	piezo-type mechanosensitive ion channel component 2	protein-coding
PRDM-Myc400-NC_peak_1895	chr18	10796657	10797399	intron	351733	NM_022068.2	PIEZO2	63895	piezo-type mechanosensitive ion channel component 2	protein-coding
PRDM-Myc400-NC_peak_1896	chr18	11732910	11733202	intron	43828	XR_243798.1	GNAL	2774	guanine nucleotide binding protein %28G protein%29%2C alpha activating activity polypeptide%2C olfactory type	ncRNA
PRDM-Myc400-NC_peak_1897	chr18	11908368	11908633	UTR5	295	NM_001242904.1	MPPE1	65258	metallophosphoesterase 1	protein-coding
PRDM-Myc400-NC_peak_1898	chr18	12658194	12658408	promoter(1k)	-389	NM_001128626.1	SPIRE1	56907	spire homolog 1 %28Drosophila%29	protein-coding
PRDM-Myc400-NC_peak_1899	chr18	12991407	12991611	intron	157	XM_005258109.1	CEP192	55125	centrosomal protein 192kDa	protein-coding
PRDM-Myc400-NC_peak_1900	chr18	13243621	13243879	intron	25021	NM_181482.4	LDLRAD4	753	low density lipoprotein receptor class A domain containing 4	protein-coding
PRDM-Myc400-NC_peak_1901	chr18	14132164	14132719	promoter(1k)	47	NM_145287.3	ZNF519	162655	zinc finger protein 519	protein-coding
PRDM-Myc400-NC_peak_1902	chr18	14431206	14431492	Intergenic	67356	NR_024076.1	CXADRP3	440224	coxsackie virus and adenovirus receptor pseudogene 3	ncRNA
PRDM-Myc400-NC_peak_1903	chr18	14488292	14488840	intron	10139	NR_024076.1	CXADRP3	440224	coxsackie virus and adenovirus receptor pseudogene 3	ncRNA
PRDM-Myc400-NC_peak_1904	chr18	15193564	15194096	Intergenic	132088	NR_027417.1	LOC644669	644669	ankyrin repeat domain 30B pseudogene	ncRNA
PRDM-Myc400-NC_peak_1905	chr18	15194256	15194485	Intergenic	131547	NR_027417.1	LOC644669	644669	ankyrin repeat domain 30B pseudogene	ncRNA
PRDM-Myc400-NC_peak_1906	chr18	19180366	19180938	promoter(1k)	45	XR_243845.1	ESCO1	114799	establishment of sister chromatid cohesion N-acetyltransferase 1	ncRNA
PRDM-Myc400-NC_peak_1907	chr18	19905874	19906284	Intergenic	-14101	XR_243858.1	LOC101927548	101927548	uncharacterized LOC101927548	ncRNA
PRDM-Myc400-NC_peak_1908	chr18	20071335	20071534	Intergenic	-73557	NM_172241.2	CTAGE1	64693	cutaneous T-cell lymphoma-associated antigen 1	protein-coding
PRDM-Myc400-NC_peak_1909	chr18	20143082	20143290	Intergenic	-145308	NM_172241.2	CTAGE1	64693	cutaneous T-cell lymphoma-associated antigen 1	protein-coding
PRDM-Myc400-NC_peak_1910	chr18	21033024	21033544	UTR5	497	XM_005258375.1	RIOK3	8780	RIO kinase 3	protein-coding
PRDM-Myc400-NC_peak_1911	chr18	22176513	22176713	Intergenic	-31533	NR_040033.1	LOC729950	729950	uncharacterized LOC729950	ncRNA
PRDM-Myc400-NC_peak_1912	chr18	24128095	24128419	exon	243	NM_001142730.2	KCTD1	284252	potassium channel tetramerization domain containing 1	protein-coding
PRDM-Myc400-NC_peak_1913	chr18	24173213	24173430	intron	64043	NM_001258222.1	KCTD1	284252	potassium channel tetramerization domain containing 1	protein-coding
PRDM-Myc400-NC_peak_1914	chr18	24173502	24173864	intron	63682	NM_001258222.1	KCTD1	284252	potassium channel tetramerization domain containing 1	protein-coding
PRDM-Myc400-NC_peak_1915	chr18	26725124	26725323	Intergenic	-967779	NM_001792.3	CDH2	1000	cadherin 2%2C type 1%2C N-cadherin %28neuronal%29	protein-coding
PRDM-Myc400-NC_peak_1916	chr18	29264201	29264570	exon	228	XM_005258389.1	B4GALT6	9331	UDP-Gal:betaGlcNAc beta 1%2C4- galactosyltransferase%2C polypeptide 6	protein-coding
PRDM-Myc400-NC_peak_1917	chr18	29756597	29756979	Intergenic	-13199	NM_005925.2	MEP1B	4225	meprin A%2C beta	protein-coding
PRDM-Myc400-NC_peak_1918	chr18	30392380	30392813	Intergenic	-38782	XM_005258322.1	KLHL14	57565	kelch-like family member 14	protein-coding
PRDM-Myc400-NC_peak_1919	chr18	30610618	30610843	intron	409954	XM_005258258.1	CCDC178	374864	coiled-coil domain containing 178	protein-coding
PRDM-Myc400-NC_peak_1920	chr18	32291986	32292207	intron	1901	NM_001198941.1	DTNA	1837	dystrobrevin%2C alpha	protein-coding
PRDM-Myc400-NC_peak_1921	chr18	32322502	32322701	intron	32406	NM_001198941.1	DTNA	1837	dystrobrevin%2C alpha	protein-coding
PRDM-Myc400-NC_peak_1922	chr18	34917847	34918562	intron	227795	NM_001025088.1	CELF4	56853	CUGBP%2C Elav-like family member 4	protein-coding
PRDM-Myc400-NC_peak_1923	chr18	39071358	39071646	intron	29059	NR_002838.1	KC6	641516	keratoconus gene 6	ncRNA
PRDM-Myc400-NC_peak_1924	chr18	45747279	45748544	intron	187819	XM_005258226.1	ZBTB7C	201501	zinc finger and BTB domain containing 7C	protein-coding
PRDM-Myc400-NC_peak_1925	chr18	46065451	46065807	promoter(1k)	-500	XM_005258392.1	CTIF	9811	CBP80%2F20-dependent translation initiation factor	protein-coding
PRDM-Myc400-NC_peak_1926	chr18	46129278	46129482	intron	63251	XM_005258392.1	CTIF	9811	CBP80%2F20-dependent translation initiation factor	protein-coding
PRDM-Myc400-NC_peak_1927	chr18	46150297	46150503	intron	84973	NM_014772.2	CTIF	9811	CBP80%2F20-dependent translation initiation factor	protein-coding
PRDM-Myc400-NC_peak_1928	chr18	46373020	46373342	intron	307052	XM_005258392.1	CTIF	9811	CBP80%2F20-dependent translation initiation factor	protein-coding
PRDM-Myc400-NC_peak_1929	chr18	46881351	46881940	intron	105428	XM_005258288.1	DYM	54808	dymeclin	protein-coding
PRDM-Myc400-NC_peak_1930	chr18	47807433	47807672	promoter(2k)	-1166	NM_001204151.1	MBD1	4152	methyl-CpG binding domain protein 1	protein-coding
PRDM-Myc400-NC_peak_1931	chr18	52495568	52495947	promoter(1k)	50	NM_004163.4	RAB27B	5874	RAB27B%2C member RAS oncogene family	protein-coding
PRDM-Myc400-NC_peak_1932	chr18	52809929	52810128	Intergenic	-18492	XR_245471.1	LOC101927229	101927229	uncharacterized LOC101927229	ncRNA
PRDM-Myc400-NC_peak_1933	chr18	52952198	52952487	intron	303120	XM_005266740.1	TCF4	6925	transcription factor 4	protein-coding
PRDM-Myc400-NC_peak_1934	chr18	53051728	53052081	intron	203955	NM_001243230.1	TCF4	6925	transcription factor 4	protein-coding
PRDM-Myc400-NC_peak_1935	chr18	54691664	54692303	intron	373368	NM_015285.2	WDR7	23335	WD repeat domain 7	protein-coding
PRDM-Myc400-NC_peak_1936	chr18	54862457	54863009	Intergenic	48440	NM_001257964.1	BOD1L2	284257	biorientation of chromosomes in cell division 1-like 2	protein-coding
PRDM-Myc400-NC_peak_1937	chr18	57557241	57557444	Intergenic	-9810	XM_005266710.1	PMAIP1	5366	phorbol-12-myristate-13-acetate-induced protein 1	protein-coding
PRDM-Myc400-NC_peak_1938	chr18	60865336	60866403	intron	120743	NM_000633.2	BCL2	596	B-cell CLL%2Flymphoma 2	protein-coding
PRDM-Myc400-NC_peak_1939	chr18	60885689	60886182	intron	100677	NM_000633.2	BCL2	596	B-cell CLL%2Flymphoma 2	protein-coding
PRDM-Myc400-NC_peak_1940	chr18	61562946	61563185	intron	8127	NM_001143818.1	SERPINB2	5055	serpin peptidase inhibitor%2C clade B %28ovalbumin%29%2C member 2	protein-coding
PRDM-Myc400-NC_peak_1941	chr18	61836737	61836998	intron	65543	NR_033881.1	LOC284294	284294	uncharacterized LOC284294	ncRNA
PRDM-Myc400-NC_peak_1942	chr18	62549113	62549380	Intergenic	110810	XR_245477.1	LOC101927404	101927404	uncharacterized LOC101927404	ncRNA
PRDM-Myc400-NC_peak_1943	chr18	65183345	65183571	promoter(1k)	-325	NR_033921.1	LOC643542	643542	uncharacterized LOC643542	ncRNA
PRDM-Myc400-NC_peak_1944	chr18	65184097	65184458	promoter(1k)	-311	NM_032160.2	DSEL	92126	dermatan sulfate epimerase-like	protein-coding
PRDM-Myc400-NC_peak_1945	chr18	65440449	65441341	intron	257112	NR_033921.1	LOC643542	643542	uncharacterized LOC643542	ncRNA
PRDM-Myc400-NC_peak_1946	chr18	66294028	66294240	Intergenic	74166	XM_005266712.1	TMX3	54495	thioredoxin-related transmembrane protein 3	protein-coding
PRDM-Myc400-NC_peak_1947	chr18	67314043	67314530	intron	246003	NM_152721.5	DOK6	220164	docking protein 6	protein-coding
PRDM-Myc400-NC_peak_1948	chr18	67872733	67873046	promoter(1k)	20	XM_005266679.1	RTTN	25914	rotatin	protein-coding
PRDM-Myc400-NC_peak_1949	chr18	68040366	68040694	Intergenic	11297	XR_245481.1	LOC101060542	101060542	uncharacterized LOC101060542	ncRNA
PRDM-Myc400-NC_peak_1950	chr18	68159156	68159411	Intergenic	-107457	XR_245481.1	LOC101060542	101060542	uncharacterized LOC101060542	ncRNA
PRDM-Myc400-NC_peak_1951	chr18	68841510	68841952	Intergenic	404461	NR_038326.1	LOC100505776	100505776	uncharacterized LOC100505776	ncRNA
PRDM-Myc400-NC_peak_1952	chr18	71913755	71914530	Intergenic	45108	NM_001190807.2	CYB5A	1528	cytochrome b5 type A %28microsomal%29	protein-coding
PRDM-Myc400-NC_peak_1953	chr18	72240238	72240759	intron	38807	NM_032649.5	CNDP1	84735	carnosine dipeptidase 1 %28metallopeptidase M20 family%29	protein-coding
PRDM-Myc400-NC_peak_1954	chr18	72851749	72852193	Intergenic	69310	NM_175907.4	ZADH2	284273	zinc binding alcohol dehydrogenase domain containing 2	protein-coding
PRDM-Myc400-NC_peak_1955	chr18	72921110	72921755	promoter(1k)	-994	XM_005266686.1	ZADH2	284273	zinc binding alcohol dehydrogenase domain containing 2	protein-coding
PRDM-Myc400-NC_peak_1956	chr18	72922746	72922954	promoter(1k)	-860	XM_005266640.1	TSHZ1	10194	teashirt zinc finger homeobox 1	protein-coding
PRDM-Myc400-NC_peak_1957	chr18	73371645	73372018	Intergenic	52526	XR_110155.4	LOC100505853	100505853	uncharacterized LOC100505853	ncRNA
PRDM-Myc400-NC_peak_1958	chr18	74055787	74056672	Intergenic	150916	NM_014643.3	ZNF516	9658	zinc finger protein 516	protein-coding
PRDM-Myc400-NC_peak_1959	chr18	74317248	74317692	Intergenic	33029	XR_245486.1	LOC101927651	101927651	uncharacterized LOC101927651	ncRNA
PRDM-Myc400-NC_peak_1960	chr18	74829851	74830149	intron	14774	NM_001025101.1	MBP	4155	myelin basic protein	protein-coding
PRDM-Myc400-NC_peak_1961	chr18	74861861	74862067	Intergenic	-17190	NM_001025100.1	MBP	4155	myelin basic protein	protein-coding
PRDM-Myc400-NC_peak_1962	chr18	75325543	75326412	Intergenic	363970	NM_001480.3	GALR1	2587	galanin receptor 1	protein-coding
PRDM-Myc400-NC_peak_1963	chr18	75440090	75440381	Intergenic	265447	XR_245488.1	LOC101927715	101927715	uncharacterized LOC101927715	ncRNA
PRDM-Myc400-NC_peak_1964	chr18	75440822	75441339	Intergenic	264602	XR_245488.1	LOC101927715	101927715	uncharacterized LOC101927715	ncRNA
PRDM-Myc400-NC_peak_1965	chr18	75635133	75635486	Intergenic	70373	XR_245488.1	LOC101927715	101927715	uncharacterized LOC101927715	ncRNA
PRDM-Myc400-NC_peak_1966	chr18	75686017	75686697	intron	19326	XR_245488.1	LOC101927715	101927715	uncharacterized LOC101927715	ncRNA
PRDM-Myc400-NC_peak_1967	chr18	76058873	76059077	Intergenic	-353292	XR_245488.1	LOC101927715	101927715	uncharacterized LOC101927715	ncRNA
PRDM-Myc400-NC_peak_1968	chr18	76077875	76078142	Intergenic	340267	XM_005266785.1	LOC101928018	101928018	collagen alpha-3%28IV%29 chain-like	protein-coding
PRDM-Myc400-NC_peak_1969	chr18	76284914	76285213	Intergenic	133212	XM_005266785.1	LOC101928018	101928018	collagen alpha-3%28IV%29 chain-like	protein-coding
PRDM-Myc400-NC_peak_1970	chr18	76453170	76453474	Intergenic	-35046	XM_005266785.1	LOC101928018	101928018	collagen alpha-3%28IV%29 chain-like	protein-coding
PRDM-Myc400-NC_peak_1971	chr18	76676209	76677738	Intergenic	61474	XR_110161.2	LOC645321	645321	uncharacterized LOC645321	ncRNA
PRDM-Myc400-NC_peak_1972	chr18	76677972	76678247	Intergenic	60338	XR_110161.2	LOC645321	645321	uncharacterized LOC645321	ncRNA
PRDM-Myc400-NC_peak_1973	chr18	76825804	76826677	Intergenic	-3153	XR_245458.1	ATP9B	374868	ATPase%2C class II%2C type 9B	ncRNA
PRDM-Myc400-NC_peak_1974	chr18	76826847	76827213	promoter(3k)	-2364	XR_245458.1	ATP9B	374868	ATPase%2C class II%2C type 9B	ncRNA
PRDM-Myc400-NC_peak_1975	chr18	76827496	76827822	promoter(2k)	-1735	XR_245458.1	ATP9B	374868	ATPase%2C class II%2C type 9B	ncRNA
PRDM-Myc400-NC_peak_1976	chr18	77056771	77057501	intron	227742	XM_005266692.1	ATP9B	374868	ATPase%2C class II%2C type 9B	protein-coding
PRDM-Myc400-NC_peak_1977	chr18	77177043	77177363	intron	16929	NM_172389.2	NFATC1	4772	nuclear factor of activated T-cells%2C cytoplasmic%2C calcineurin-dependent 1	protein-coding
PRDM-Myc400-NC_peak_1978	chr18	77177449	77177936	intron	17419	NM_172389.2	NFATC1	4772	nuclear factor of activated T-cells%2C cytoplasmic%2C calcineurin-dependent 1	protein-coding
PRDM-Myc400-NC_peak_1979	chr18	77184477	77185317	intron	24623	NM_172389.2	NFATC1	4772	nuclear factor of activated T-cells%2C cytoplasmic%2C calcineurin-dependent 1	protein-coding
PRDM-Myc400-NC_peak_1980	chr18	77296470	77297027	Intergenic	-41113	XR_245493.1	LOC284240	284240	uncharacterized LOC284240	ncRNA
PRDM-Myc400-NC_peak_1981	chr18	77317667	77318182	Intergenic	-19937	XR_245493.1	LOC284240	284240	uncharacterized LOC284240	ncRNA
PRDM-Myc400-NC_peak_1982	chr18	77480125	77480663	intron	40593	NM_048368.3	CTDP1	9150	CTD %28carboxy-terminal domain%2C RNA polymerase II%2C polypeptide A%29 phosphatase%2C subunit 1	protein-coding
PRDM-Myc400-NC_peak_1983	chr18	77592173	77592518	Intergenic	-31322	NM_012283.1	KCNG2	26251	potassium voltage-gated channel%2C subfamily G%2C member 2	protein-coding
PRDM-Myc400-NC_peak_1984	chr18	77645720	77646105	intron	22245	NM_012283.1	KCNG2	26251	potassium voltage-gated channel%2C subfamily G%2C member 2	protein-coding
PRDM-Myc400-NC_peak_1985	chr18	77646482	77647293	intron	23220	NM_012283.1	KCNG2	26251	potassium voltage-gated channel%2C subfamily G%2C member 2	protein-coding
PRDM-Myc400-NC_peak_1986	chr18	77867514	77867813	promoter(1k)	54	XM_005266656.1	ADNP2	22850	ADNP homeobox 2	protein-coding
PRDM-Myc400-NC_peak_1987	chr18	77905465	77905685	promoter(1k)	-232	NR_028340.1	PARD6G-AS1	100130522	PARD6G antisense RNA 1	ncRNA
PRDM-Myc400-NC_peak_1988	chr19	393904	395970	Intergenic	14233	NM_001136263.1	C2CD4C	126567	C2 calcium-dependent domain containing 4C	protein-coding
PRDM-Myc400-NC_peak_1989	chr19	442873	443350	promoter(2k)	-1859	XM_005259529.1	SHC2	25759	SHC %28Src homology 2 domain containing%29 transforming protein 2	protein-coding
PRDM-Myc400-NC_peak_1990	chr19	443494	444074	promoter(3k)	-2531	XM_005259529.1	SHC2	25759	SHC %28Src homology 2 domain containing%29 transforming protein 2	protein-coding
PRDM-Myc400-NC_peak_1991	chr19	466962	467310	intron	7847	NM_182577.2	ODF3L2	284451	outer dense fiber of sperm tails 3-like 2	protein-coding
PRDM-Myc400-NC_peak_1992	chr19	472662	473976	promoter(2k)	-1088	XM_005259545.1	ODF3L2	284451	outer dense fiber of sperm tails 3-like 2	protein-coding
PRDM-Myc400-NC_peak_1993	chr19	481080	481554	Intergenic	-6334	NM_182577.2	ODF3L2	284451	outer dense fiber of sperm tails 3-like 2	protein-coding
PRDM-Myc400-NC_peak_1994	chr19	493655	494156	promoter(3k)	-2584	NM_130762.2	MADCAM1	8174	mucosal vascular addressin cell adhesion molecule 1	protein-coding
PRDM-Myc400-NC_peak_1995	chr19	507325	507525	promoter(1k)	-72	NM_033513.2	TPGS1	91978	tubulin polyglutamylase complex subunit 1	protein-coding
PRDM-Myc400-NC_peak_1996	chr19	550188	550511	downstream	6316	NM_001258351.1	GZMM	3004	granzyme M %28lymphocyte met-ase 1%29	protein-coding
PRDM-Myc400-NC_peak_1997	chr19	639298	639622	promoter(1k)	-441	XM_005259538.1	FGF22	27006	fibroblast growth factor 22	protein-coding
PRDM-Myc400-NC_peak_1998	chr19	836215	836671	Intergenic	-4542	NM_002777.3	PRTN3	5657	proteinase 3	protein-coding
PRDM-Myc400-NC_peak_1999	chr19	1085270	1085774	intron	8889	NR_047652.1	HMHA1	23526	histocompatibility %28minor%29 HA-1	ncRNA
[truncated: 3,399 more rows]

## Sheet: PRDM16 group_peak_anno
PeakID	Chr	Start	End	Region	Distance to TSS	Transcript	Gene	GendID	Description	Type
PRDM-PRDM-mix_peak_1	chr1	543025	543292	Intergenic	21230	XR_241048.1	LOC101928626	101928626	uncharacterized LOC101928626	ncRNA
PRDM-PRDM-mix_peak_2	chr1	797234	797539	Intergenic	14795	NR_027055.1	FAM41C	284593	family with sequence similarity 41%2C member C	ncRNA
PRDM-PRDM-mix_peak_3	chr1	1015885	1016545	downstream	35259	XR_241033.1	C1orf159	54991	chromosome 1 open reading frame 159	ncRNA
PRDM-PRDM-mix_peak_4	chr1	1296408	1296611	promoter(2k)	-1588	XM_005244760.1	MXRA8	54587	matrix-remodelling associated 8	protein-coding
PRDM-PRDM-mix_peak_5	chr1	1530322	1530699	Intergenic	4965	NM_001242659.1	C1orf233	643988	chromosome 1 open reading frame 233	protein-coding
PRDM-PRDM-mix_peak_6	chr1	1530879	1531104	Intergenic	4484	NM_001242659.1	C1orf233	643988	chromosome 1 open reading frame 233	protein-coding
PRDM-PRDM-mix_peak_7	chr1	1531301	1532190	Intergenic	3730	NM_001242659.1	C1orf233	643988	chromosome 1 open reading frame 233	protein-coding
PRDM-PRDM-mix_peak_8	chr1	2078587	2079919	promoter(3k)	-2535	XR_241055.1	LOC101929017	101929017	uncharacterized LOC101929017	ncRNA
PRDM-PRDM-mix_peak_9	chr1	2086725	2087006	intron	10976	XM_005244770.1	PRKCZ	5590	protein kinase C%2C zeta	protein-coding
PRDM-PRDM-mix_peak_10	chr1	2212513	2212857	intron	40748	XM_005244776.1	SKI	6497	v-ski avian sarcoma viral oncogene homolog	protein-coding
PRDM-PRDM-mix_peak_11	chr1	2213302	2213745	intron	41587	XM_005244776.1	SKI	6497	v-ski avian sarcoma viral oncogene homolog	protein-coding
PRDM-PRDM-mix_peak_12	chr1	3185852	3187641	intron	201005	NM_199454.2	PRDM16	63976	PR domain containing 16	protein-coding
PRDM-PRDM-mix_peak_13	chr1	3595874	3596652	promoter(3k)	-2640	XM_005244779.1	TP73	7161	tumor protein p73	protein-coding
PRDM-PRDM-mix_peak_14	chr1	3843001	3844129	Intergenic	26597	NR_024455.1	LOC100133612	100133612	uncharacterized LOC100133612	ncRNA
PRDM-PRDM-mix_peak_15	chr1	4067842	4068060	Intergenic	67279	NR_040065.1	LOC728716	728716	uncharacterized LOC728716	ncRNA
PRDM-PRDM-mix_peak_16	chr1	4084801	4085342	Intergenic	84400	NR_040065.1	LOC728716	728716	uncharacterized LOC728716	ncRNA
PRDM-PRDM-mix_peak_17	chr1	4204728	4204927	Intergenic	204156	NR_040065.1	LOC728716	728716	uncharacterized LOC728716	ncRNA
PRDM-PRDM-mix_peak_18	chr1	4574662	4574954	Intergenic	102697	NR_027088.1	LOC284661	284661	uncharacterized LOC284661	ncRNA
PRDM-PRDM-mix_peak_19	chr1	4603656	4603886	Intergenic	-111334	NM_018836.3	AJAP1	55966	adherens junctions associated protein 1	protein-coding
PRDM-PRDM-mix_peak_20	chr1	4604354	4604981	Intergenic	-110437	NM_018836.3	AJAP1	55966	adherens junctions associated protein 1	protein-coding
PRDM-PRDM-mix_peak_21	chr1	4827425	4827774	intron	112495	NM_001042478.1	AJAP1	55966	adherens junctions associated protein 1	protein-coding
PRDM-PRDM-mix_peak_22	chr1	4999344	4999859	Intergenic	284497	NM_018836.3	AJAP1	55966	adherens junctions associated protein 1	protein-coding
PRDM-PRDM-mix_peak_23	chr1	5447143	5447806	Intergenic	-176656	NR_039612.1	MIR4417	100616489	microRNA 4417	miRNA
PRDM-PRDM-mix_peak_24	chr1	5466328	5467189	Intergenic	-157372	NR_039612.1	MIR4417	100616489	microRNA 4417	miRNA
PRDM-PRDM-mix_peak_25	chr1	5559656	5559913	Intergenic	-64346	NR_039612.1	MIR4417	100616489	microRNA 4417	miRNA
PRDM-PRDM-mix_peak_26	chr1	5663276	5664592	Intergenic	39803	NR_039612.1	MIR4417	100616489	microRNA 4417	miRNA
PRDM-PRDM-mix_peak_27	chr1	5797171	5797518	Intergenic	-25090	XR_244794.1	LOC100287877	100287877	uncharacterized LOC100287877	ncRNA
PRDM-PRDM-mix_peak_28	chr1	5809527	5810305	Intergenic	-37661	XR_244794.1	LOC100287877	100287877	uncharacterized LOC100287877	ncRNA
PRDM-PRDM-mix_peak_29	chr1	5862775	5863007	Intergenic	59910	NR_039838.1	MIR4689	100616421	microRNA 4689	miRNA
PRDM-PRDM-mix_peak_30	chr1	6209751	6210008	intron	30314	NM_015557.2	CHD5	26038	chromodomain helicase DNA binding protein 5	protein-coding
PRDM-PRDM-mix_peak_31	chr1	7523482	7523774	intron	678244	NM_015215.2	CAMTA1	23261	calmodulin binding transcription activator 1	protein-coding
PRDM-PRDM-mix_peak_32	chr1	7629178	7629420	intron	783915	NM_015215.2	CAMTA1	23261	calmodulin binding transcription activator 1	protein-coding
PRDM-PRDM-mix_peak_33	chr1	7925018	7925354	Intergenic	-11635	NM_021995.2	UTS2	10911	urotensin 2	protein-coding
PRDM-PRDM-mix_peak_34	chr1	8086668	8087394	promoter(1k)	-663	XM_005263477.1	ERRFI1	54206	ERBB receptor feedback inhibitor 1	protein-coding
PRDM-PRDM-mix_peak_35	chr1	8149244	8149468	Intergenic	-62963	NM_018948.3	ERRFI1	54206	ERBB receptor feedback inhibitor 1	protein-coding
PRDM-PRDM-mix_peak_36	chr1	8404715	8405352	downstream	26863	XM_005263467.1	SLC45A1	50651	solute carrier family 45%2C member 1	protein-coding
PRDM-PRDM-mix_peak_37	chr1	8695931	8696163	intron	181652	NM_001042681.1	RERE	473	arginine-glutamic acid dipeptide %28RE%29 repeats	protein-coding
PRDM-PRDM-mix_peak_38	chr1	11101228	11102042	intron	5661	NM_006610.3	MASP2	10747	mannan-binding lectin serine peptidase 2	protein-coding
PRDM-PRDM-mix_peak_39	chr1	11102174	11102446	intron	4986	NM_006610.3	MASP2	10747	mannan-binding lectin serine peptidase 2	protein-coding
PRDM-PRDM-mix_peak_40	chr1	11505546	11505800	Intergenic	-33622	NM_020780.1	PTCHD2	57540	patched domain containing 2	protein-coding
PRDM-PRDM-mix_peak_41	chr1	11607514	11607730	Intergenic	46805	XM_005263486.1	PTCHD2	57540	patched domain containing 2	protein-coding
PRDM-PRDM-mix_peak_42	chr1	12149887	12150418	intron	26719	NM_001243.3	TNFRSF8	943	tumor necrosis factor receptor superfamily%2C member 8	protein-coding
PRDM-PRDM-mix_peak_43	chr1	16839872	16840127	downstream	780	NR_004430.2	RNU1-1	26871	RNA%2C U1 small nuclear 1	snRNA
PRDM-PRDM-mix_peak_44	chr1	16840353	16840720	downstream	243	NR_004430.2	RNU1-1	26871	RNA%2C U1 small nuclear 1	snRNA
PRDM-PRDM-mix_peak_45	chr1	17067711	17068065	downstream	877	NR_004421.1	RNU1-4	6060	RNA%2C U1 small nuclear 4	snRNA
PRDM-PRDM-mix_peak_46	chr1	17222679	17223157	promoter(1k)	-442	XM_005246051.1	LOC101928613	101928613	uncharacterized LOC101928613	protein-coding
PRDM-PRDM-mix_peak_47	chr1	17223241	17223463	promoter(1k)	-876	XM_005246051.1	LOC101928613	101928613	uncharacterized LOC101928613	protein-coding
PRDM-PRDM-mix_peak_48	chr1	18711371	18711681	Intergenic	-95898	NM_152375.2	KLHDC7A	127707	kelch domain containing 7A	protein-coding
PRDM-PRDM-mix_peak_49	chr1	22557508	22557914	Intergenic	-35021	NR_039613.1	MIR4418	100616433	microRNA 4418	miRNA
PRDM-PRDM-mix_peak_50	chr1	25566423	25566707	Intergenic	7445	XR_241199.1	C1orf63	57035	chromosome 1 open reading frame 63	ncRNA
PRDM-PRDM-mix_peak_51	chr1	30811373	30812055	Intergenic	-301255	XR_246309.1	LOC101929406	101929406	uncharacterized LOC101929406	ncRNA
PRDM-PRDM-mix_peak_52	chr1	30992190	30992613	Intergenic	204030	NM_002379.3	MATN1	4146	matrilin 1%2C cartilage matrix protein	protein-coding
PRDM-PRDM-mix_peak_53	chr1	31755295	31755518	intron	14237	NM_004814.2	SNRNP40	9410	small nuclear ribonucleoprotein 40kDa %28U5%29	protein-coding
PRDM-PRDM-mix_peak_54	chr1	32174419	32174742	Intergenic	-4813	NM_001856.3	COL16A1	1307	collagen%2C type XVI%2C alpha 1	protein-coding
PRDM-PRDM-mix_peak_55	chr1	32324545	32325057	Intergenic	-43171	XM_005271313.1	SPOCD1	90853	SPOC domain containing 1	protein-coding
PRDM-PRDM-mix_peak_56	chr1	36959210	36959449	Intergenic	-10415	NM_000760.3	CSF3R	1441	colony stimulating factor 3 receptor %28granulocyte%29	protein-coding
PRDM-PRDM-mix_peak_57	chr1	39032122	39032465	Intergenic	293201	NM_001271851.1	RRAGC	64121	Ras-related GTP binding C	protein-coding
PRDM-PRDM-mix_peak_58	chr1	39071835	39072137	Intergenic	253509	NM_001271851.1	RRAGC	64121	Ras-related GTP binding C	protein-coding
PRDM-PRDM-mix_peak_59	chr1	41996810	41998064	intron	386941	NM_001127714.2	HIVEP3	59269	human immunodeficiency virus type I enhancer binding protein 3	protein-coding
PRDM-PRDM-mix_peak_60	chr1	45204118	45204368	promoter(2k)	-1247	NM_006845.3	KIF2C	11004	kinesin family member 2C	protein-coding
PRDM-PRDM-mix_peak_61	chr1	48402626	48402833	intron	59832	NM_001194986.1	TRABD2B	388630	TraB domain containing 2B	protein-coding
PRDM-PRDM-mix_peak_62	chr1	48402897	48403227	intron	59500	NM_001194986.1	TRABD2B	388630	TraB domain containing 2B	protein-coding
PRDM-PRDM-mix_peak_63	chr1	50834778	50835200	Intergenic	54130	NM_032110.2	DMRTA2	63950	DMRT-like family A2	protein-coding
PRDM-PRDM-mix_peak_64	chr1	55468404	55468824	intron	3997	NM_057176.2	BSND	7809	Bartter syndrome%2C infantile%2C with sensorineural deafness %28Barttin%29	protein-coding
PRDM-PRDM-mix_peak_65	chr1	59389681	59390063	Intergenic	-96209	XR_246328.1	LOC101926925	101926925	uncharacterized LOC101926925	ncRNA
PRDM-PRDM-mix_peak_66	chr1	63988901	63989165	promoter(1k)	-89	NR_045147.1	ITGB3BP	23421	integrin beta 3 binding protein %28beta3-endonexin%29	ncRNA
PRDM-PRDM-mix_peak_67	chr1	65721423	65721718	intron	1438	XM_005271366.1	DNAJC6	9829	DnaJ %28Hsp40%29 homolog%2C subfamily C%2C member 6	protein-coding
PRDM-PRDM-mix_peak_68	chr1	66866314	66866745	Intergenic	-132536	XM_005271262.1	SGIP1	84251	SH3-domain GRB2-like %28endophilin%29 interacting protein 1	protein-coding
PRDM-PRDM-mix_peak_69	chr1	67624459	67625084	intron	20182	XM_005270512.1	IL23R	149233	interleukin 23 receptor	protein-coding
PRDM-PRDM-mix_peak_70	chr1	71112476	71112783	Intergenic	-59506	XR_246342.1	LOC101927244	101927244	uncharacterized LOC101927244	ncRNA
PRDM-PRDM-mix_peak_71	chr1	77481762	77481996	intron	148753	XM_005271238.1	ST6GALNAC5	81849	ST6 %28alpha-N-acetyl-neuraminyl-2%2C3-beta-galactosyl-1%2C3%29-N-acetylgalactosaminide alpha-2%2C6-sialyltransferase 5	protein-coding
PRDM-PRDM-mix_peak_72	chr1	79562202	79562627	Intergenic	-89920	NM_022159.3	ELTD1	64123	EGF%2C latrophilin and seven transmembrane domain containing 1	protein-coding
PRDM-PRDM-mix_peak_73	chr1	80827072	80827470	Intergenic	-279638	XR_246348.1	LOC101927412	101927412	uncharacterized LOC101927412	ncRNA
PRDM-PRDM-mix_peak_74	chr1	82340125	82340566	intron	72999	XM_005270671.1	LPHN2	23266	latrophilin 2	protein-coding
PRDM-PRDM-mix_peak_75	chr1	84014154	84014378	Intergenic	102530	XR_246354.1	LOC101927542	101927542	uncharacterized LOC101927542	ncRNA
PRDM-PRDM-mix_peak_76	chr1	90241833	90242073	Intergenic	-12410	XR_246372.1	LOC101927975	101927975	uncharacterized LOC101927975	ncRNA
PRDM-PRDM-mix_peak_77	chr1	91852739	91853169	intron	17472	NM_001017975.3	HFM1	164045	HFM1%2C ATP-dependent DNA helicase homolog %28S. cerevisiae%29	protein-coding
PRDM-PRDM-mix_peak_78	chr1	94702605	94702954	intron	10471	XM_005271349.1	ARHGAP29	9411	Rho GTPase activating protein 29	protein-coding
PRDM-PRDM-mix_peak_79	chr1	95271609	95271809	Intergenic	-14189	NM_001258342.1	SLC44A3	126969	solute carrier family 44%2C member 3	protein-coding
PRDM-PRDM-mix_peak_80	chr1	95319968	95320186	intron	34124	XM_005270439.1	SLC44A3	126969	solute carrier family 44%2C member 3	protein-coding
PRDM-PRDM-mix_peak_81	chr1	101033391	101033708	Intergenic	29822	NM_022049.2	GPR88	54112	G protein-coupled receptor 88	protein-coding
PRDM-PRDM-mix_peak_82	chr1	101361632	101361934	promoter(1k)	-235	XM_005270623.1	EXTL2	2135	exostosin-like glycosyltransferase 2	protein-coding
PRDM-PRDM-mix_peak_83	chr1	109618457	109618709	promoter(1k)	41	NM_005645.3	TAF13	6884	TAF13 RNA polymerase II%2C TATA box binding protein %28TBP%29-associated factor%2C 18kDa	protein-coding
PRDM-PRDM-mix_peak_84	chr1	111119179	111119438	Intergenic	54787	XM_005270842.1	KCNA2	3737	potassium voltage-gated channel%2C shaker-related subfamily%2C member 2	protein-coding
PRDM-PRDM-mix_peak_85	chr1	113498096	113498320	promoter(1k)	-829	NR_103743.1	LOC100506392	100506392	uncharacterized LOC100506392	ncRNA
PRDM-PRDM-mix_peak_86	chr1	119839382	119839886	Intergenic	-71765	XM_005270913.1	HAO2	51179	hydroxyacid oxidase 2 %28long chain%29	protein-coding
PRDM-PRDM-mix_peak_87	chr1	145471571	145471978	promoter(1k)	-792	XM_005272953.1	ANKRD34A	284615	ankyrin repeat domain 34A	protein-coding
PRDM-PRDM-mix_peak_88	chr1	145507462	145507913	promoter(1k)	66	XM_005272985.1	RBM8A	9939	RNA binding motif protein 8A	protein-coding
PRDM-PRDM-mix_peak_89	chr1	148000366	148000615	Intergenic	25374	XM_005272992.1	NBPF14	25832	neuroblastoma breakpoint family%2C member 14	protein-coding
PRDM-PRDM-mix_peak_90	chr1	148000669	148000911	Intergenic	25075	XM_005272992.1	NBPF14	25832	neuroblastoma breakpoint family%2C member 14	protein-coding
PRDM-PRDM-mix_peak_91	chr1	148598381	148598587	Intergenic	40296	NM_001170755.2	NBPF15	284565	neuroblastoma breakpoint family%2C member 15	protein-coding
PRDM-PRDM-mix_peak_92	chr1	148760253	148760888	Intergenic	21129	NM_001102663.1	NBPF16	728936	neuroblastoma breakpoint family%2C member 16	protein-coding
PRDM-PRDM-mix_peak_93	chr1	148848058	148848747	Intergenic	-16059	XR_108343.2	FLJ37786	642691	uncharacterized LOC642691	ncRNA
PRDM-PRDM-mix_peak_94	chr1	149223260	149223652	promoter(1k)	-739	XM_005245706.1	LOC101929561	101929561	uncharacterized LOC101929561	protein-coding
PRDM-PRDM-mix_peak_95	chr1	149223723	149223933	promoter(1k)	-367	XM_005245706.1	LOC101929561	101929561	uncharacterized LOC101929561	protein-coding
PRDM-PRDM-mix_peak_96	chr1	149272486	149272730	Intergenic	-6868	NR_027002.1	LOC388692	388692	uncharacterized LOC388692	ncRNA
PRDM-PRDM-mix_peak_97	chr1	149804167	149804373	promoter(1k)	55	XM_005245523.1	HIST2H4A	8370	histone cluster 2%2C H4a	protein-coding
PRDM-PRDM-mix_peak_98	chr1	149822673	149822875	promoter(1k)	-434	NR_036461.1	HIST2H2BC	337873	histone cluster 2%2C H2bc %28pseudogene%29	ncRNA
PRDM-PRDM-mix_peak_99	chr1	149832524	149832822	promoter(1k)	52	NM_001034077.4	HIST2H4B	554313	histone cluster 2%2C H4b	protein-coding
PRDM-PRDM-mix_peak_100	chr1	152032848	152033052	Intergenic	-11903	XR_241123.1	LOC101927949	101927949	uncharacterized LOC101927949	ncRNA
PRDM-PRDM-mix_peak_101	chr1	152033479	152033757	Intergenic	-12571	XR_241123.1	LOC101927949	101927949	uncharacterized LOC101927949	ncRNA
PRDM-PRDM-mix_peak_102	chr1	152127040	152127426	exon	4471	NM_001122965.1	RPTN	126638	repetin	protein-coding
PRDM-PRDM-mix_peak_103	chr1	152128867	152129245	exon	2648	NM_001122965.1	RPTN	126638	repetin	protein-coding
PRDM-PRDM-mix_peak_104	chr1	152278208	152278440	exon	19355	NM_002016.1	FLG	2312	filaggrin	protein-coding
PRDM-PRDM-mix_peak_105	chr1	152283490	152283699	promoter(3k)	-2340	NR_103778.1	FLG-AS1	339400	FLG antisense RNA 1	ncRNA
PRDM-PRDM-mix_peak_106	chr1	153940065	153940264	promoter(1k)	43	NM_014437.4	SLC39A1	27173	solute carrier family 39 %28zinc transporter%29%2C member 1	protein-coding
PRDM-PRDM-mix_peak_107	chr1	155197339	155197538	promoter(1k)	-114	NR_002188.2	GBAP1	2630	glucosidase%2C beta%2C acid pseudogene 1	ncRNA
PRDM-PRDM-mix_peak_108	chr1	155278351	155278565	promoter(1k)	-81	NM_001242824.1	FDPS	2224	farnesyl diphosphate synthase	protein-coding
PRDM-PRDM-mix_peak_109	chr1	161941317	161942235	Intergenic	52396	XM_005245076.1	OLFML2B	25903	olfactomedin-like 2B	protein-coding
PRDM-PRDM-mix_peak_110	chr1	169780680	169780911	intron	16615	XM_005245318.1	C1orf112	55732	chromosome 1 open reading frame 112	protein-coding
PRDM-PRDM-mix_peak_111	chr1	170043427	170043668	intron	334	XM_005244971.1	KIFAP3	22920	kinesin-associated protein 3	protein-coding
PRDM-PRDM-mix_peak_112	chr1	172632738	172632973	intron	4671	NM_000639.1	FASLG	356	Fas ligand %28TNF superfamily%2C member 6%29	protein-coding
PRDM-PRDM-mix_peak_113	chr1	173363985	173364236	intron	82183	NR_037845.1	LOC100506023	100506023	uncharacterized LOC100506023	ncRNA
PRDM-PRDM-mix_peak_114	chr1	173991260	173991791	Intergenic	-29316	XM_005244918.1	RC3H1	149041	ring finger and CCCH-type domains 1	protein-coding
PRDM-PRDM-mix_peak_115	chr1	176603985	176604184	intron	81461	XM_005245422.1	PAPPA2	60676	pappalysin 2	protein-coding
PRDM-PRDM-mix_peak_116	chr1	178664509	178665079	Intergenic	17910	NR_039622.1	MIR4424	100616328	microRNA 4424	miRNA
PRDM-PRDM-mix_peak_117	chr1	178665144	178665605	Intergenic	18491	NR_039622.1	MIR4424	100616328	microRNA 4424	miRNA
PRDM-PRDM-mix_peak_118	chr1	193420568	193420767	Intergenic	102405	XR_241166.1	LOC101929184	101929184	uncharacterized LOC101929184	ncRNA
PRDM-PRDM-mix_peak_119	chr1	200976186	200976571	intron	16449	NM_001252103.1	KIF21B	23046	kinesin family member 21B	protein-coding
PRDM-PRDM-mix_peak_120	chr1	200976640	200976952	intron	16032	NM_001252103.1	KIF21B	23046	kinesin family member 21B	protein-coding
PRDM-PRDM-mix_peak_121	chr1	201320794	201321059	Intergenic	4824	XR_241171.1	LOC101929326	101929326	uncharacterized LOC101929326	ncRNA
PRDM-PRDM-mix_peak_122	chr1	204715829	204716220	Intergenic	-61428	NM_201630.1	LRRN2	10446	leucine rich repeat neuronal 2	protein-coding
PRDM-PRDM-mix_peak_123	chr1	207272270	207272562	intron	10206	XM_005273254.1	C4BPB	725	complement component 4 binding protein%2C beta	protein-coding
PRDM-PRDM-mix_peak_124	chr1	210547090	210547435	intron	30637	XM_005273180.1	HHAT	55733	hedgehog acyltransferase	protein-coding
PRDM-PRDM-mix_peak_125	chr1	210827093	210827602	intron	310722	XM_005273180.1	HHAT	55733	hedgehog acyltransferase	protein-coding
PRDM-PRDM-mix_peak_126	chr1	211296776	211296998	intron	10570	NM_172362.2	KCNH1	3756	potassium voltage-gated channel%2C subfamily H %28eag-related%29%2C member 1	protein-coding
PRDM-PRDM-mix_peak_127	chr1	219823020	219823238	Intergenic	217739	XR_247064.1	LOC101929713	101929713	uncharacterized LOC101929713	ncRNA
PRDM-PRDM-mix_peak_128	chr1	221175230	221175887	Intergenic	-75621	XR_247066.1	LOC101929750	101929750	uncharacterized LOC101929750	ncRNA
PRDM-PRDM-mix_peak_129	chr1	221785591	221785822	Intergenic	129809	NM_007207.4	DUSP10	11221	dual specificity phosphatase 10	protein-coding
PRDM-PRDM-mix_peak_130	chr1	223502962	223503268	intron	34429	NM_001037175.2	SUSD4	55061	sushi domain containing 4	protein-coding
PRDM-PRDM-mix_peak_131	chr1	228210995	228211384	intron	16438	XM_005273340.1	WNT3A	89780	wingless-type MMTV integration site family%2C member 3A	protein-coding
PRDM-PRDM-mix_peak_132	chr1	228537026	228537654	intron	141600	XM_005273298.1	OBSCN	84033	obscurin%2C cytoskeletal calmodulin and titin-interacting RhoGEF	protein-coding
PRDM-PRDM-mix_peak_133	chr1	228537794	228538611	intron	142463	XM_005273298.1	OBSCN	84033	obscurin%2C cytoskeletal calmodulin and titin-interacting RhoGEF	protein-coding
PRDM-PRDM-mix_peak_134	chr1	228572863	228573321	Intergenic	21492	XM_005273281.1	TRIM11	81559	tripartite motif containing 11	protein-coding
PRDM-PRDM-mix_peak_135	chr1	229204700	229205381	Intergenic	-201768	NR_073545.1	RAB4A	5867	RAB4A%2C member RAS oncogene family	ncRNA
PRDM-PRDM-mix_peak_136	chr1	230218845	230219108	intron	16021	NM_004481.3	GALNT2	2590	UDP-N-acetyl-alpha-D-galactosamine:polypeptide N-acetylgalactosaminyltransferase 2 %28GalNAc-T2%29	protein-coding
PRDM-PRDM-mix_peak_137	chr1	230471443	230471706	intron	90099	NM_001258311.1	PGBD5	79605	piggyBac transposable element derived 5	protein-coding
PRDM-PRDM-mix_peak_138	chr1	230767217	230767653	Intergenic	-10767	NM_007357.2	COG2	22796	component of oligomeric golgi complex 2	protein-coding
PRDM-PRDM-mix_peak_139	chr1	234195296	234195597	intron	154768	NM_173508.2	SLC35F3	148641	solute carrier family 35%2C member F3	protein-coding
PRDM-PRDM-mix_peak_140	chr1	236849140	236849424	promoter(1k)	-472	NM_001278344.1	ACTN2	88	actinin%2C alpha 2	protein-coding
PRDM-PRDM-mix_peak_141	chr1	236877374	236877691	intron	27779	NM_001103.3	ACTN2	88	actinin%2C alpha 2	protein-coding
PRDM-PRDM-mix_peak_142	chr1	240311332	240311777	intron	56304	XM_005273200.1	FMN2	56776	formin 2	protein-coding
PRDM-PRDM-mix_peak_143	chr1	241140007	241140395	intron	380190	XM_005273218.1	RGS7	6000	regulator of G-protein signaling 7	protein-coding
PRDM-PRDM-mix_peak_144	chr1	242357740	242357948	intron	330154	NM_152666.2	PLD5	200150	phospholipase D family%2C member 5	protein-coding
PRDM-PRDM-mix_peak_145	chr1	244410187	244410575	Intergenic	-105556	NM_001012970.2	C1orf100	200159	chromosome 1 open reading frame 100	protein-coding
PRDM-PRDM-mix_peak_146	chr1	244438345	244439945	Intergenic	-76792	NM_001012970.2	C1orf100	200159	chromosome 1 open reading frame 100	protein-coding
PRDM-PRDM-mix_peak_147	chr1	245306248	245306911	Intergenic	-11707	NM_018012.3	KIF26B	55083	kinesin family member 26B	protein-coding
PRDM-PRDM-mix_peak_148	chr1	246187473	246188648	intron	392653	NM_022743.2	SMYD3	64754	SET and MYND domain containing 3	protein-coding
PRDM-PRDM-mix_peak_149	chr1	247171240	247171441	promoter(1k)	54	NM_020394.4	ZNF695	57116	zinc finger protein 695	protein-coding
PRDM-PRDM-mix_peak_150	chr1	247747841	247748229	Intergenic	-3627	NM_001001915.1	OR2G2	81470	olfactory receptor%2C family 2%2C subfamily G%2C member 2	protein-coding
PRDM-PRDM-mix_peak_151	chr1	249132582	249132787	UTR5	276	XM_005270336.1	ZNF672	79894	zinc finger protein 672	protein-coding
PRDM-PRDM-mix_peak_152	chr10	1257089	1257402	intron	522424	NM_018702.3	ADARB2	105	adenosine deaminase%2C RNA-specific%2C B2 %28non-functional%29	protein-coding
PRDM-PRDM-mix_peak_153	chr10	1259054	1259266	intron	520510	NM_018702.3	ADARB2	105	adenosine deaminase%2C RNA-specific%2C B2 %28non-functional%29	protein-coding
PRDM-PRDM-mix_peak_154	chr10	1390150	1390353	intron	389418	NM_018702.3	ADARB2	105	adenosine deaminase%2C RNA-specific%2C B2 %28non-functional%29	protein-coding
PRDM-PRDM-mix_peak_155	chr10	1537948	1538558	intron	241417	NM_018702.3	ADARB2	105	adenosine deaminase%2C RNA-specific%2C B2 %28non-functional%29	protein-coding
PRDM-PRDM-mix_peak_156	chr10	1611091	1611487	intron	168381	NM_018702.3	ADARB2	105	adenosine deaminase%2C RNA-specific%2C B2 %28non-functional%29	protein-coding
PRDM-PRDM-mix_peak_157	chr10	1700249	1700695	intron	79198	NM_018702.3	ADARB2	105	adenosine deaminase%2C RNA-specific%2C B2 %28non-functional%29	protein-coding
PRDM-PRDM-mix_peak_158	chr10	1902043	1902359	Intergenic	-122531	NM_018702.3	ADARB2	105	adenosine deaminase%2C RNA-specific%2C B2 %28non-functional%29	protein-coding
PRDM-PRDM-mix_peak_159	chr10	2033466	2034399	Intergenic	22609	NR_040253.1	LINC00700	282980	long intergenic non-protein coding RNA 700	ncRNA
PRDM-PRDM-mix_peak_160	chr10	2139150	2140040	Intergenic	-83053	NR_040253.1	LINC00700	282980	long intergenic non-protein coding RNA 700	ncRNA
PRDM-PRDM-mix_peak_161	chr10	2689648	2689859	Intergenic	-332486	NR_038884.1	LINC00701	399708	long intergenic non-protein coding RNA 701	ncRNA
PRDM-PRDM-mix_peak_162	chr10	2918083	2918540	Intergenic	191261	XR_242705.1	LOC101927824	101927824	uncharacterized LOC101927824	ncRNA
PRDM-PRDM-mix_peak_163	chr10	2969423	2969686	Intergenic	140018	XR_242705.1	LOC101927824	101927824	uncharacterized LOC101927824	ncRNA
PRDM-PRDM-mix_peak_164	chr10	3251750	3252303	Intergenic	-36994	NM_014889.3	PITRM1	10531	pitrilysin metallopeptidase 1	protein-coding
PRDM-PRDM-mix_peak_165	chr10	3261275	3261547	Intergenic	-46378	NM_014889.3	PITRM1	10531	pitrilysin metallopeptidase 1	protein-coding
PRDM-PRDM-mix_peak_166	chr10	3453258	3453562	Intergenic	24483	XR_242706.1	LOC101927880	101927880	uncharacterized LOC101927880	ncRNA
PRDM-PRDM-mix_peak_167	chr10	3621128	3621734	Intergenic	-143538	XR_242706.1	LOC101927880	101927880	uncharacterized LOC101927880	ncRNA
PRDM-PRDM-mix_peak_168	chr10	4174268	4174628	Intergenic	80530	XR_242711.1	LOC101927964	101927964	uncharacterized LOC101927964	ncRNA
PRDM-PRDM-mix_peak_169	chr10	5539359	5539755	Intergenic	1976	NM_017422.4	CALML5	51806	calmodulin-like 5	protein-coding
PRDM-PRDM-mix_peak_170	chr10	5540007	5540283	downstream	1388	NM_017422.4	CALML5	51806	calmodulin-like 5	protein-coding
PRDM-PRDM-mix_peak_171	chr10	5618253	5618634	Intergenic	51513	XM_005252613.1	CALML3	810	calmodulin-like 3	protein-coding
PRDM-PRDM-mix_peak_172	chr10	6460761	6461179	intron	96519	XM_005252497.1	PRKCQ	5588	protein kinase C%2C theta	protein-coding
PRDM-PRDM-mix_peak_173	chr10	7361591	7361997	intron	91654	NM_001029880.2	SFMBT2	57713	Scm-like with four mbt domains 2	protein-coding
PRDM-PRDM-mix_peak_174	chr10	8155052	8155359	Intergenic	58539	NM_001002295.1	GATA3	2625	GATA binding protein 3	protein-coding
PRDM-PRDM-mix_peak_175	chr10	8164820	8165394	Intergenic	68440	NM_001002295.1	GATA3	2625	GATA binding protein 3	protein-coding
PRDM-PRDM-mix_peak_176	chr10	9922148	9923116	Intergenic	-178053	XR_242721.1	LOC101928298	101928298	uncharacterized LOC101928298	ncRNA
PRDM-PRDM-mix_peak_177	chr10	12455403	12455738	intron	63988	NM_020397.2	CAMK1D	57118	calcium%2Fcalmodulin-dependent protein kinase ID	protein-coding
PRDM-PRDM-mix_peak_178	chr10	12792802	12793283	intron	401460	NM_020397.2	CAMK1D	57118	calcium%2Fcalmodulin-dependent protein kinase ID	protein-coding
PRDM-PRDM-mix_peak_179	chr10	12843264	12843738	intron	451918	NM_020397.2	CAMK1D	57118	calcium%2Fcalmodulin-dependent protein kinase ID	protein-coding
PRDM-PRDM-mix_peak_180	chr10	14017379	14017689	intron	355332	NM_018027.3	FRMD4A	55691	FERM domain containing 4A	protein-coding
PRDM-PRDM-mix_peak_181	chr10	15305662	15305882	intron	107286	NM_001010924.1	FAM171A1	221061	family with sequence similarity 171%2C member A1	protein-coding
PRDM-PRDM-mix_peak_182	chr10	17290947	17291345	Intergenic	21212	XM_005252579.1	VIM	7431	vimentin	protein-coding
PRDM-PRDM-mix_peak_183	chr10	17323338	17323645	Intergenic	53558	XM_005252579.1	VIM	7431	vimentin	protein-coding
PRDM-PRDM-mix_peak_184	chr10	17715797	17716025	intron	29565	XM_005252603.1	STAM	8027	signal transducing adaptor molecule %28SH3 domain and ITAM motif%29 1	protein-coding
PRDM-PRDM-mix_peak_185	chr10	32268893	32269249	Intergenic	-51267	NM_001270695.1	ARHGAP12	94134	Rho GTPase activating protein 12	protein-coding
PRDM-PRDM-mix_peak_186	chr10	35758410	35759222	intron	20136	XM_005252390.1	CCNY	219771	cyclin Y	protein-coding
PRDM-PRDM-mix_peak_187	chr10	38037635	38037859	Intergenic	108817	NM_001267607.1	ZNF248	57209	zinc finger protein 248	protein-coding
PRDM-PRDM-mix_peak_188	chr10	38630318	38630607	Intergenic	-14845	NR_003086.1	HSD17B7P2	158160	hydroxysteroid %2817-beta%29 dehydrogenase 7 pseudogene 2	ncRNA
PRDM-PRDM-mix_peak_189	chr10	39037082	39037352	Intergenic	47490	NR_045000.1	ACTR3BP5	399746	ARP3 actin-related protein 3 homolog B %28yeast%29 pseudogene 5	ncRNA
PRDM-PRDM-mix_peak_190	chr10	39037529	39039663	Intergenic	48869	NR_045000.1	ACTR3BP5	399746	ARP3 actin-related protein 3 homolog B %28yeast%29 pseudogene 5	ncRNA
PRDM-PRDM-mix_peak_191	chr10	42721360	42724363	Intergenic	-15109	XR_246523.1	LOC101929373	101929373	uncharacterized LOC101929373	ncRNA
PRDM-PRDM-mix_peak_192	chr10	43720454	43720969	intron	41655	NM_145313.2	RASGEF1A	221002	RasGEF domain family%2C member 1A	protein-coding
PRDM-PRDM-mix_peak_193	chr10	46855074	46855437	Intergenic	-23181	XR_246208.1	LOC101927584	101927584	uncharacterized LOC101927584	ncRNA
PRDM-PRDM-mix_peak_194	chr10	46951545	46951909	exon	255	XR_246211.1	LOC101927699	101927699	uncharacterized LOC101927699	ncRNA
PRDM-PRDM-mix_peak_195	chr10	49044966	49045189	Intergenic	-23257	XR_246206.1	LOC101929311	101929311	uncharacterized LOC101929311	ncRNA
PRDM-PRDM-mix_peak_196	chr10	50462206	50462628	Intergenic	-42701	XM_005269478.1	C10orf71	118461	chromosome 10 open reading frame 71	protein-coding
PRDM-PRDM-mix_peak_197	chr10	50762494	50762883	Intergenic	-15105	NM_001277059.1	ERCC6-PGBD3	101243544	ERCC6-PGBD3 readthrough	protein-coding
PRDM-PRDM-mix_peak_198	chr10	72792778	72792989	Intergenic	94035	XR_246127.1	LOC101929061	101929061	uncharacterized LOC101929061	ncRNA
PRDM-PRDM-mix_peak_199	chr10	77963383	77964182	intron	772566	XM_005270212.1	C10orf11	83938	chromosome 10 open reading frame 11	protein-coding
PRDM-PRDM-mix_peak_200	chr10	81675269	81675677	intron	10819	NR_033857.1	LOC100288974	100288974	BMS1 homolog%2C ribosome assembly protein %28yeast%29 pseudogene	ncRNA
PRDM-PRDM-mix_peak_201	chr10	82418115	82418490	Intergenic	120645	NM_207372.2	SH2D4B	387694	SH2 domain containing 4B	protein-coding
PRDM-PRDM-mix_peak_202	chr10	82422415	82422695	Intergenic	124897	NM_207372.2	SH2D4B	387694	SH2 domain containing 4B	protein-coding
PRDM-PRDM-mix_peak_203	chr10	89102748	89102951	promoter(1k)	-535	NR_024397.1	NUTM2A-AS1	728190	NUTM2A antisense RNA 1	ncRNA
PRDM-PRDM-mix_peak_204	chr10	90237073	90237509	intron	106320	XM_005269950.1	RNLS	55328	renalase%2C FAD-dependent amine oxidase	protein-coding
PRDM-PRDM-mix_peak_205	chr10	91757071	91757337	Intergenic	-40074	XR_246158.1	LOC101926924	101926924	uncharacterized LOC101926924	ncRNA
PRDM-PRDM-mix_peak_206	chr10	92694956	92695155	Intergenic	-14024	NM_014391.2	ANKRD1	27063	ankyrin repeat domain 1 %28cardiac muscle%29	protein-coding
PRDM-PRDM-mix_peak_207	chr10	102430153	102430433	Intergenic	-65023	XM_005269872.1	PAX2	5076	paired box 2	protein-coding
PRDM-PRDM-mix_peak_208	chr10	103124493	103124834	intron	10874	NM_003939.4	BTRC	8945	beta-transducin repeat containing E3 ubiquitin protein ligase	protein-coding
PRDM-PRDM-mix_peak_209	chr10	114619724	114619923	Intergenic	-90154	XM_005270089.1	TCF7L2	6934	transcription factor 7-like 2 %28T-cell specific%2C HMG-box%29	protein-coding
PRDM-PRDM-mix_peak_210	chr10	115709970	115710519	Intergenic	-93561	NM_000684.2	ADRB1	153	adrenoceptor beta 1	protein-coding
PRDM-PRDM-mix_peak_211	chr10	120032989	120033605	Intergenic	32266	XR_246191.1	LOC101927760	101927760	uncharacterized LOC101927760	ncRNA
PRDM-PRDM-mix_peak_212	chr10	120937996	120938462	intron	148	NM_014098.3	PRDX3	10935	peroxiredoxin 3	protein-coding
PRDM-PRDM-mix_peak_213	chr10	126287232	126287657	intron	137053	XM_005270026.1	LHPP	64077	phospholysine phosphohistidine inorganic pyrophosphate phosphatase	protein-coding
PRDM-PRDM-mix_peak_214	chr10	127939941	127940970	intron	136636	XM_005270190.1	ADAM12	8038	ADAM metallopeptidase domain 12	protein-coding
PRDM-PRDM-mix_peak_215	chr10	128272862	128273103	Intergenic	-59539	XM_005269491.1	C10orf90	118611	chromosome 10 open reading frame 90	protein-coding
PRDM-PRDM-mix_peak_216	chr10	128815617	128815817	intron	46752	NM_001380.3	DOCK1	1793	dedicator of cytokinesis 1	protein-coding
PRDM-PRDM-mix_peak_217	chr10	130381465	130382063	Intergenic	297552	XR_242761.1	LOC101927381	101927381	uncharacterized LOC101927381	ncRNA
PRDM-PRDM-mix_peak_218	chr10	130614356	130614787	Intergenic	530360	XR_242761.1	LOC101927381	101927381	uncharacterized LOC101927381	ncRNA
PRDM-PRDM-mix_peak_219	chr10	130722509	130722957	Intergenic	-542721	NM_002412.3	MGMT	4255	O-6-methylguanine-DNA methyltransferase	protein-coding
PRDM-PRDM-mix_peak_220	chr10	131822453	131822731	Intergenic	-60046	XM_005252670.1	EBF3	253738	early B-cell factor 3	protein-coding
PRDM-PRDM-mix_peak_221	chr10	132131147	132131621	intron	29303	XR_242762.1	LOC101927435	101927435	uncharacterized LOC101927435	ncRNA
PRDM-PRDM-mix_peak_222	chr10	133260388	133260606	Intergenic	149980	XR_242763.1	LOC101927461	101927461	uncharacterized LOC101927461	ncRNA
PRDM-PRDM-mix_peak_223	chr10	134240895	134241985	Intergenic	-17274	NM_173541.2	C10orf91	170393	chromosome 10 open reading frame 91	protein-coding
PRDM-PRDM-mix_peak_224	chr10	134318626	134319254	Intergenic	17133	XR_242765.1	LOC100128830	100128830	uncharacterized LOC100128830	ncRNA
PRDM-PRDM-mix_peak_225	chr10	134866656	134867604	Intergenic	-17303	XM_005252695.1	GPR123	84435	G protein-coupled receptor 123	protein-coding
PRDM-PRDM-mix_peak_226	chr10	135063671	135064342	promoter(3k)	-2883	NR_030170.1	MIR202	574448	microRNA 202	miRNA
PRDM-PRDM-mix_peak_227	chr10	135133575	135133996	Intergenic	-7945	NR_046330.1	TUBGCP2	10844	tubulin%2C gamma complex associated protein 2	ncRNA
PRDM-PRDM-mix_peak_228	chr10	135499883	135500374	Intergenic	-59830	NM_001080998.1	FRG2B	441581	FSHD region gene 2 family%2C member B	protein-coding
PRDM-PRDM-mix_peak_229	chr10	135500834	135501241	Intergenic	-60739	NM_001080998.1	FRG2B	441581	FSHD region gene 2 family%2C member B	protein-coding
PRDM-PRDM-mix_peak_230	chr10	135502050	135502313	Intergenic	-61883	NM_001080998.1	FRG2B	441581	FSHD region gene 2 family%2C member B	protein-coding
PRDM-PRDM-mix_peak_231	chr11	257828	258176	Intergenic	-20568	NM_001276700.1	NLRP6	171389	NLR family%2C pyrin domain containing 6	protein-coding
PRDM-PRDM-mix_peak_232	chr11	359559	360550	Intergenic	-9740	NM_178537.4	B4GALNT4	338707	beta-1%2C4-N-acetyl-galactosaminyl transferase 4	protein-coding
PRDM-PRDM-mix_peak_233	chr11	435226	435987	intron	6404	XM_005252885.1	ANO9	338440	anoctamin 9	protein-coding
PRDM-PRDM-mix_peak_234	chr11	448268	448620	promoter(2k)	-1836	NM_030783.1	PTDSS2	81490	phosphatidylserine synthase 2	protein-coding
PRDM-PRDM-mix_peak_235	chr11	1414959	1416373	intron	4537	NM_001256627.1	BRSK2	9024	BR serine%2Fthreonine kinase 2	protein-coding
PRDM-PRDM-mix_peak_236	chr11	1764161	1764703	intron	7215	XM_005252922.1	IFITM10	402778	interferon induced transmembrane protein 10	protein-coding
PRDM-PRDM-mix_peak_237	chr11	1865879	1866549	Intergenic	4782	NM_001145841.1	TNNI2	7136	troponin I type 2 %28skeletal%2C fast%29	protein-coding
PRDM-PRDM-mix_peak_238	chr11	1883258	1883493	promoter(3k)	-2610	NR_036185.1	MIR4298	100423021	microRNA 4298	miRNA
PRDM-PRDM-mix_peak_239	chr11	2217365	2218689	Intergenic	-24920	XM_005253099.1	TH	7054	tyrosine hydroxylase	protein-coding
PRDM-PRDM-mix_peak_240	chr11	2383393	2383707	intron	15683	XR_242842.1	LOC101927682	101927682	uncharacterized LOC101927682	ncRNA
PRDM-PRDM-mix_peak_241	chr11	2456681	2457059	Intergenic	-9351	NM_000218.2	KCNQ1	3784	potassium voltage-gated channel%2C KQT-like subfamily%2C member 1	protein-coding
PRDM-PRDM-mix_peak_242	chr11	3400393	3400592	promoter(1k)	-41	NR_040083.1	ZNF195	7748	zinc finger protein 195	ncRNA
PRDM-PRDM-mix_peak_243	chr11	3684145	3684384	intron	20778	XM_005252934.1	ART1	417	ADP-ribosyltransferase 1	protein-coding
PRDM-PRDM-mix_peak_244	chr11	11580979	11581994	intron	62074	NM_198516.2	GALNT18	374378	UDP-N-acetyl-alpha-D-galactosamine:polypeptide N-acetylgalactosaminyltransferase 18	protein-coding
PRDM-PRDM-mix_peak_245	chr11	17573946	17574297	intron	5202	NM_001277269.1	OTOG	340990	otogelin	protein-coding
PRDM-PRDM-mix_peak_246	chr11	35178820	35179245	intron	18616	NM_001001392.1	CD44	960	CD44 molecule %28Indian blood group%29	protein-coding
PRDM-PRDM-mix_peak_247	chr11	47363247	47363480	intron	10889	NM_000256.3	MYBPC3	4607	myosin binding protein C%2C cardiac	protein-coding
PRDM-PRDM-mix_peak_248	chr11	47376701	47377058	promoter(3k)	-2627	NM_000256.3	MYBPC3	4607	myosin binding protein C%2C cardiac	protein-coding
PRDM-PRDM-mix_peak_249	chr11	47400972	47401337	promoter(2k)	-1028	NM_003120.2	SPI1	6688	spleen focus forming virus %28SFFV%29 proviral integration oncogene	protein-coding
PRDM-PRDM-mix_peak_250	chr11	50169354	50169714	Intergenic	88099	NR_003034.2	LOC441601	441601	septin 7 pseudogene	ncRNA
PRDM-PRDM-mix_peak_251	chr11	56920920	56921481	intron	8663	XR_247222.1	LOC101927154	101927154	uncharacterized LOC101927154	ncRNA
PRDM-PRDM-mix_peak_252	chr11	58445059	58445307	Intergenic	54264	NM_201648.2	GLYAT	10249	glycine-N-acyltransferase	protein-coding
PRDM-PRDM-mix_peak_253	chr11	58874343	58874672	promoter(1k)	-150	NM_198947.3	FAM111B	374393	family with sequence similarity 111%2C member B	protein-coding
PRDM-PRDM-mix_peak_254	chr11	59813291	59813612	intron	5704	NM_173801.3	PLAC1L	219990	placenta-specific 1-like	protein-coding
PRDM-PRDM-mix_peak_255	chr11	62494223	62494517	promoter(2k)	-1180	XM_005273931.1	TTC9C	283237	tetratricopeptide repeat domain 9C	protein-coding
PRDM-PRDM-mix_peak_256	chr11	62608966	62609400	promoter(1k)	50	NR_002761.3	RNU2-2P	26855	RNA%2C U2 small nuclear 2%2C pseudogene	snRNA
PRDM-PRDM-mix_peak_257	chr11	63880938	63881281	intron	9748	NM_013280.4	FLRT1	23769	fibronectin leucine rich transmembrane protein 1	protein-coding
PRDM-PRDM-mix_peak_258	chr11	63881603	63882195	intron	10537	NM_013280.4	FLRT1	23769	fibronectin leucine rich transmembrane protein 1	protein-coding
PRDM-PRDM-mix_peak_259	chr11	64270072	64270665	Intergenic	-52729	NM_018484.2	SLC22A11	55867	solute carrier family 22 %28organic anion%2Furate transporter%29%2C member 11	protein-coding
PRDM-PRDM-mix_peak_260	chr11	67965752	67966145	intron	15301	XM_005274036.1	SUV420H1	51111	suppressor of variegation 4-20 homolog 1 %28Drosophila%29	protein-coding
PRDM-PRDM-mix_peak_261	chr11	68956563	68956914	Intergenic	-17709	XR_247248.1	LOC338694	338694	uncharacterized LOC338694	ncRNA
PRDM-PRDM-mix_peak_262	chr11	69030288	69030809	Intergenic	-31064	XM_005273905.1	MYEOV	26579	myeloma overexpressed	protein-coding
PRDM-PRDM-mix_peak_263	chr11	69618511	69618978	Intergenic	15447	NM_005247.2	FGF3	2248	fibroblast growth factor 3	protein-coding
PRDM-PRDM-mix_peak_264	chr11	69658434	69659663	Intergenic	-24857	NM_005247.2	FGF3	2248	fibroblast growth factor 3	protein-coding
PRDM-PRDM-mix_peak_265	chr11	69858102	69858461	Intergenic	53195	XR_247258.1	LOC101928443	101928443	uncharacterized LOC101928443	ncRNA
PRDM-PRDM-mix_peak_266	chr11	69871568	69871772	Intergenic	39807	XR_247258.1	LOC101928443	101928443	uncharacterized LOC101928443	ncRNA
PRDM-PRDM-mix_peak_267	chr11	69967213	69968826	intron	36504	NR_030691.1	ANO1	55107	anoctamin 1%2C calcium activated chloride channel	ncRNA
PRDM-PRDM-mix_peak_268	chr11	70026589	70026990	intron	95274	NR_030691.1	ANO1	55107	anoctamin 1%2C calcium activated chloride channel	ncRNA
PRDM-PRDM-mix_peak_269	chr11	70835207	70835463	intron	100473	NM_012309.3	SHANK2	22941	SH3 and multiple ankyrin repeat domains 2	protein-coding
PRDM-PRDM-mix_peak_270	chr11	71069761	71070557	Intergenic	64241	NR_038862.1	FLJ42102	399923	uncharacterized LOC399923	ncRNA
PRDM-PRDM-mix_peak_271	chr11	71121301	71122056	intron	12721	NR_038862.1	FLJ42102	399923	uncharacterized LOC399923	ncRNA
PRDM-PRDM-mix_peak_272	chr11	71125806	71126123	intron	8435	NR_038862.1	FLJ42102	399923	uncharacterized LOC399923	ncRNA
PRDM-PRDM-mix_peak_273	chr11	71197376	71197785	intron	33364	NM_018161.4	NADSYN1	55191	NAD synthetase 1	protein-coding
PRDM-PRDM-mix_peak_274	chr11	73498938	73499166	intron	135	XM_005274050.1	MRPL48	51642	mitochondrial ribosomal protein L48	protein-coding
PRDM-PRDM-mix_peak_275	chr11	76415633	76415832	intron	17100	NR_024042.1	GUCY2EP	390226	guanylate cyclase 2E%2C pseudogene	ncRNA
PRDM-PRDM-mix_peak_276	chr11	77597541	77597744	intron	108074	NM_033547.3	INTS4	92105	integrator complex subunit 4	protein-coding
PRDM-PRDM-mix_peak_277	chr11	95735755	95736179	intron	340377	NM_032427.1	MAML2	84441	mastermind-like 2 %28Drosophila%29	protein-coding
PRDM-PRDM-mix_peak_278	chr11	102162471	102162769	Intergenic	-25561	NM_001165.4	BIRC3	330	baculoviral IAP repeat containing 3	protein-coding
PRDM-PRDM-mix_peak_279	chr11	102524759	102524982	Intergenic	-27117	XR_246461.1	LOC101928477	101928477	uncharacterized LOC101928477	ncRNA
PRDM-PRDM-mix_peak_280	chr11	105893011	105893569	promoter(1k)	-309	XM_005271698.1	MSANTD4	84437	Myb%2FSANT-like DNA-binding domain containing 4 with coiled-coils	protein-coding
PRDM-PRDM-mix_peak_281	chr11	108464391	108464727	promoter(1k)	-67	XM_005271461.1	EXPH5	23086	exophilin 5	protein-coding
PRDM-PRDM-mix_peak_282	chr11	108887132	108887337	Intergenic	351419	NM_004398.2	DDX10	1662	DEAD %28Asp-Glu-Ala-Asp%29 box polypeptide 10	protein-coding
PRDM-PRDM-mix_peak_283	chr11	114950974	114951203	Intergenic	401858	XM_005271405.1	NXPE2	120406	neurexophilin and PC-esterase domain family%2C member 2	protein-coding
PRDM-PRDM-mix_peak_284	chr11	118275121	118275374	intron	3144	NM_006476.4	ATP5L	10632	ATP synthase%2C H%2B transporting%2C mitochondrial Fo complex%2C subunit G	protein-coding
PRDM-PRDM-mix_peak_285	chr11	118992071	118992681	intron	143	NM_198971.2	HINFP	25988	histone H4 transcription factor	protein-coding
PRDM-PRDM-mix_peak_286	chr11	119346808	119347063	intron	94448	NR_034160.1	USP2-AS1	100499227	USP2 antisense RNA 1 %28head to head%29	ncRNA
PRDM-PRDM-mix_peak_287	chr11	119839745	119839985	Intergenic	159756	XM_005271489.1	TRIM29	23650	tripartite motif containing 29	protein-coding
PRDM-PRDM-mix_peak_288	chr11	121748392	121748621	Intergenic	154580	XR_110530.2	LOC100507165	100507165	uncharacterized LOC100507165	ncRNA
PRDM-PRDM-mix_peak_289	chr11	126791090	126792280	intron	79081	NM_001161707.1	KIRREL3	84623	kin of IRRE like 3 %28Drosophila%29	protein-coding
PRDM-PRDM-mix_peak_290	chr11	127892756	127893128	Intergenic	564511	NM_001143820.1	ETS1	2113	v-ets avian erythroblastosis virus E26 oncogene homolog 1	protein-coding
PRDM-PRDM-mix_peak_291	chr11	130466381	130467085	Intergenic	-76118	NM_001271983.1	C11orf44	283171	chromosome 11 open reading frame 44	protein-coding
PRDM-PRDM-mix_peak_292	chr11	133353209	133353441	intron	49078	NM_001012393.1	OPCML	4978	opioid binding protein%2Fcell adhesion molecule-like	protein-coding
PRDM-PRDM-mix_peak_293	chr11	133353617	133354057	intron	48566	NM_001012393.1	OPCML	4978	opioid binding protein%2Fcell adhesion molecule-like	protein-coding
PRDM-PRDM-mix_peak_294	chr11	133456792	133457203	Intergenic	-54595	NM_001012393.1	OPCML	4978	opioid binding protein%2Fcell adhesion molecule-like	protein-coding
PRDM-PRDM-mix_peak_295	chr11	133802147	133802968	intron	24091	NM_001277285.1	IGSF9B	22997	immunoglobulin superfamily%2C member 9B	protein-coding
PRDM-PRDM-mix_peak_296	chr11	134435287	134435657	Intergenic	129096	NR_033852.1	LOC283177	283177	uncharacterized LOC283177	ncRNA
PRDM-PRDM-mix_peak_297	chr11	134665168	134665968	Intergenic	-189684	XR_132810.2	LOC100507548	100507548	uncharacterized LOC100507548	ncRNA
PRDM-PRDM-mix_peak_298	chr12	271574	271804	intron	85147	NM_015232.1	IQSEC3	440073	IQ motif and Sec7 domain 3	protein-coding
PRDM-PRDM-mix_peak_299	chr12	652795	653097	intron	662	XM_005253684.1	B4GALNT3	283358	beta-1%2C4-N-acetyl-galactosaminyl transferase 3	protein-coding
PRDM-PRDM-mix_peak_300	chr12	860471	861671	promoter(1k)	-688	XM_005253733.1	WNK1	65125	WNK lysine deficient protein kinase 1	protein-coding
PRDM-PRDM-mix_peak_301	chr12	1230555	1232000	intron	94364	NM_178039.2	ERC1	23085	ELKS%2FRAB6-interacting%2FCAST family member 1	protein-coding
PRDM-PRDM-mix_peak_302	chr12	1583374	1583585	intron	446566	NM_178039.2	ERC1	23085	ELKS%2FRAB6-interacting%2FCAST family member 1	protein-coding
PRDM-PRDM-mix_peak_303	chr12	1684817	1685083	intron	1127	XM_005253793.1	WNT5B	81029	wingless-type MMTV integration site family%2C member 5B	protein-coding
PRDM-PRDM-mix_peak_304	chr12	1770141	1770853	promoter(1k)	-951	NR_037422.1	MIR3649	100500816	microRNA 3649	miRNA
PRDM-PRDM-mix_peak_305	chr12	2828919	2830229	Intergenic	51503	XR_242981.1	LOC283440	283440	uncharacterized LOC283440	ncRNA
PRDM-PRDM-mix_peak_306	chr12	2921817	2922030	UTR5	208	XM_005253708.1	ITFG2	55846	integrin alpha FG-GAP repeat containing 2	protein-coding
PRDM-PRDM-mix_peak_307	chr12	4867396	4867609	intron	37751	NM_017417.1	GALNT8	26290	UDP-N-acetyl-alpha-D-galactosamine:polypeptide N-acetylgalactosaminyltransferase 8 %28GalNAc-T8%29	protein-coding
PRDM-PRDM-mix_peak_308	chr12	5591838	5592218	promoter(3k)	-2301	XM_005253693.1	NTF3	4908	neurotrophin 3	protein-coding
PRDM-PRDM-mix_peak_309	chr12	5767557	5768007	intron	287616	NM_001278597.1	ANO2	57101	anoctamin 2	protein-coding
PRDM-PRDM-mix_peak_310	chr12	6040943	6041291	intron	14281	NM_001278597.1	ANO2	57101	anoctamin 2	protein-coding
PRDM-PRDM-mix_peak_311	chr12	6092582	6093307	intron	140891	NM_000552.3	VWF	7450	von Willebrand factor	protein-coding
PRDM-PRDM-mix_peak_312	chr12	6579866	6580143	promoter(1k)	-162	NM_016830.2	VAMP1	6843	vesicle-associated membrane protein 1 %28synaptobrevin 1%29	protein-coding
PRDM-PRDM-mix_peak_313	chr12	6643584	6643892	promoter(1k)	-671	NM_001256799.1	GAPDH	2597	glyceraldehyde-3-phosphate dehydrogenase	protein-coding
PRDM-PRDM-mix_peak_314	chr12	6874547	6874932	promoter(1k)	-801	NM_002824.4	PTMS	5763	parathymosin	protein-coding
PRDM-PRDM-mix_peak_315	chr12	6903716	6904614	intron	5527	NM_001195016.2	CD4	920	CD4 molecule	protein-coding
PRDM-PRDM-mix_peak_316	chr12	7355594	7355999	intron	12839	NM_000319.4	PEX5	5830	peroxisomal biogenesis factor 5	protein-coding
PRDM-PRDM-mix_peak_317	chr12	8179611	8179813	Intergenic	-5586	XM_005253431.1	FOXJ2	55810	forkhead box J2	protein-coding
PRDM-PRDM-mix_peak_318	chr12	8234449	8234789	promoter(1k)	-188	NM_015509.3	NECAP1	25977	NECAP endocytosis associated 1	protein-coding
PRDM-PRDM-mix_peak_319	chr12	12200139	12200407	promoter(3k)	-2525	XR_242916.1	LOC101928224	101928224	uncharacterized LOC101928224	ncRNA
PRDM-PRDM-mix_peak_320	chr12	12200618	12200867	promoter(3k)	-2055	XR_242916.1	LOC101928224	101928224	uncharacterized LOC101928224	ncRNA
PRDM-PRDM-mix_peak_321	chr12	13300656	13300983	Intergenic	-44161	XM_005253497.1	GSG1	83445	germ cell associated 1	protein-coding
PRDM-PRDM-mix_peak_322	chr12	14956432	14956819	promoter(1k)	-225	NM_016312.2	WBP11	51729	WW domain binding protein 11	protein-coding
PRDM-PRDM-mix_peak_323	chr12	15416063	15416384	Intergenic	-41813	NM_001190726.1	RERG	85004	RAS-like%2C estrogen-regulated%2C growth inhibitor	protein-coding
PRDM-PRDM-mix_peak_324	chr12	16089524	16090084	intron	25618	NM_015954.2	DERA	51071	deoxyribose-phosphate aldolase %28putative%29	protein-coding
PRDM-PRDM-mix_peak_325	chr12	16815639	16815910	Intergenic	-54627	NM_001243609.1	LMO3	55885	LIM domain only 3 %28rhombotin-like 2%29	protein-coding
PRDM-PRDM-mix_peak_326	chr12	20243796	20244200	intron	76379	XR_242883.1	LOC100506393	100506393	uncharacterized LOC100506393	ncRNA
PRDM-PRDM-mix_peak_327	chr12	24132815	24133028	intron	582461	NM_152989.3	SOX5	6660	SRY %28sex determining region Y%29-box 5	protein-coding
PRDM-PRDM-mix_peak_328	chr12	26247427	26247632	Intergenic	30473	NM_030762.2	BHLHE41	79365	basic helix-loop-helix family%2C member e41	protein-coding
PRDM-PRDM-mix_peak_329	chr12	31724071	31724305	intron	19700	XM_005253326.1	DENND5B	160518	DENN%2FMADD domain containing 5B	protein-coding
PRDM-PRDM-mix_peak_330	chr12	31804961	31805375	intron	5074	NM_001135864.1	METTL20	254013	methyltransferase like 20	protein-coding
PRDM-PRDM-mix_peak_331	chr12	34388965	34389252	Intergenic	213893	NM_032834.3	ALG10	84920	ALG10%2C alpha-1%2C2-glucosyltransferase	protein-coding
PRDM-PRDM-mix_peak_332	chr12	34427092	34427526	Intergenic	252093	NM_032834.3	ALG10	84920	ALG10%2C alpha-1%2C2-glucosyltransferase	protein-coding
PRDM-PRDM-mix_peak_333	chr12	38710381	38710780	promoter(1k)	24	NM_001013620.3	ALG10B	144245	ALG10B%2C alpha-1%2C2-glucosyltransferase	protein-coding
PRDM-PRDM-mix_peak_334	chr12	39300607	39300818	promoter(1k)	-318	XR_245896.1	CPNE8	144402	copine VIII	ncRNA
PRDM-PRDM-mix_peak_335	chr12	40876396	40877554	exon	85298	XM_003846356.2	MUC19	283463	mucin 19%2C oligomeric	protein-coding
PRDM-PRDM-mix_peak_336	chr12	40877755	40882093	exon	88247	XM_003846356.2	MUC19	283463	mucin 19%2C oligomeric	protein-coding
PRDM-PRDM-mix_peak_337	chr12	40883581	40885099	exon	92663	XM_003846356.2	MUC19	283463	mucin 19%2C oligomeric	protein-coding
PRDM-PRDM-mix_peak_338	chr12	46121369	46121568	promoter(3k)	-2025	XM_005268708.1	ARID2	196528	AT rich interactive domain 2 %28ARID%2C RFX-like%29	protein-coding
PRDM-PRDM-mix_peak_339	chr12	46385602	46386052	promoter(1k)	17	XM_005269230.1	SCAF11	9169	SR-related CTD-associated factor 11	protein-coding
PRDM-PRDM-mix_peak_340	chr12	47474387	47474712	promoter(1k)	-816	NM_181847.4	AMIGO2	347902	adhesion molecule with Ig-like domain 2	protein-coding
PRDM-PRDM-mix_peak_341	chr12	52227695	52227910	promoter(3k)	-2102	NM_001013690.4	FIGNL2	401720	fidgetin-like 2	protein-coding
PRDM-PRDM-mix_peak_342	chr12	53773432	53773961	promoter(1k)	-731	NM_003109.1	SP1	6667	Sp1 transcription factor	protein-coding
PRDM-PRDM-mix_peak_343	chr12	54753090	54753529	Intergenic	4960	NM_020370.2	GPR84	53831	G protein-coupled receptor 84	protein-coding
PRDM-PRDM-mix_peak_344	chr12	56367466	56367746	promoter(1k)	-280	XM_005269052.1	RAB5B	5869	RAB5B%2C member RAS oncogene family	protein-coding
PRDM-PRDM-mix_peak_345	chr12	57609670	57609990	promoter(1k)	-748	NM_007224.3	NXPH4	11247	neurexophilin 4	protein-coding
PRDM-PRDM-mix_peak_346	chr12	57633410	57633668	intron	1006	NM_020142.3	NDUFA4L2	56901	NADH dehydrogenase %28ubiquinone%29 1 alpha subcomplex%2C 4-like 2	protein-coding
PRDM-PRDM-mix_peak_347	chr12	57881548	57881853	promoter(1k)	-35	NM_004990.3	MARS	4141	methionyl-tRNA synthetase	protein-coding
PRDM-PRDM-mix_peak_348	chr12	58087554	58087783	promoter(1k)	-69	NM_001261423.1	OS9	10956	osteosarcoma amplified 9%2C endoplasmic reticulum lectin	protein-coding
PRDM-PRDM-mix_peak_349	chr12	68926725	68926986	Intergenic	-77763	NM_001010942.2	RAP1B	5908	RAP1B%2C member of RAS oncogene family	protein-coding
PRDM-PRDM-mix_peak_350	chr12	69593827	69594892	Intergenic	-38957	NM_007007.2	CPSF6	11052	cleavage and polyadenylation specific factor 6%2C 68kDa	protein-coding
PRDM-PRDM-mix_peak_351	chr12	72056965	72057336	promoter(1k)	-526	NM_031435.3	THAP2	83591	THAP domain containing%2C apoptosis associated protein 2	protein-coding
PRDM-PRDM-mix_peak_352	chr12	72617733	72618010	Intergenic	49417	NR_026837.1	TRHDE-AS1	283392	TRHDE antisense RNA 1	ncRNA
PRDM-PRDM-mix_peak_353	chr12	73536262	73536741	Intergenic	-13559	XR_246005.1	LOC101928116	101928116	uncharacterized LOC101928116	ncRNA
PRDM-PRDM-mix_peak_354	chr12	74961181	74961396	Intergenic	29738	NM_001136262.1	ATXN7L3B	552889	ataxin 7-like 3B	protein-coding
PRDM-PRDM-mix_peak_355	chr12	79225141	79225411	Intergenic	-32497	NM_001135805.1	SYT1	6857	synaptotagmin I	protein-coding
PRDM-PRDM-mix_peak_356	chr12	79258133	79258626	promoter(1k)	-114	XM_005269113.1	SYT1	6857	synaptotagmin I	protein-coding
PRDM-PRDM-mix_peak_357	chr12	92539365	92539566	promoter(1k)	-253	XR_246016.1	LOC101928617	101928617	uncharacterized LOC101928617	ncRNA
PRDM-PRDM-mix_peak_358	chr12	93002388	93002587	Intergenic	-94131	NM_001037671.3	C12orf74	338809	chromosome 12 open reading frame 74	protein-coding
PRDM-PRDM-mix_peak_359	chr12	93293238	93293448	intron	29764	NM_003566.3	EEA1	8411	early endosome antigen 1	protein-coding
PRDM-PRDM-mix_peak_360	chr12	96048411	96048815	intron	5582	NR_077225.1	PGAM1P5	100132594	phosphoglycerate mutase 1 pseudogene 5	ncRNA
PRDM-PRDM-mix_peak_361	chr12	96049136	96049404	intron	6239	NR_077225.1	PGAM1P5	100132594	phosphoglycerate mutase 1 pseudogene 5	ncRNA
PRDM-PRDM-mix_peak_362	chr12	97569658	97570080	Intergenic	81311	XR_246024.1	LOC101928912	101928912	uncharacterized LOC101928912	ncRNA
PRDM-PRDM-mix_peak_363	chr12	98973612	98973991	Intergenic	-13601	NM_005888.3	SLC25A3	5250	solute carrier family 25 %28mitochondrial carrier%3B phosphate carrier%29%2C member 3	protein-coding
PRDM-PRDM-mix_peak_364	chr12	99763420	99763621	intron	614991	XM_005269029.1	ANKS1B	56899	ankyrin repeat and sterile alpha motif domain containing 1B	protein-coding
PRDM-PRDM-mix_peak_365	chr12	101551414	101551916	intron	52351	NM_145913.3	SLC5A8	160728	solute carrier family 5 %28sodium%2Fmonocarboxylate cotransporter%29%2C member 8	protein-coding
PRDM-PRDM-mix_peak_366	chr12	102455359	102455686	intron	376	NM_016053.2	CCDC53	51019	coiled-coil domain containing 53	protein-coding
PRDM-PRDM-mix_peak_367	chr12	103283185	103283387	intron	28095	NM_000277.1	PAH	5053	phenylalanine hydroxylase	protein-coding
PRDM-PRDM-mix_peak_368	chr12	104047464	104047790	intron	66558	NM_017564.9	STAB2	55576	stabilin 2	protein-coding
PRDM-PRDM-mix_peak_369	chr12	104761876	104762075	Intergenic	81516	NM_182743.2	TXNRD1	7296	thioredoxin reductase 1	protein-coding
PRDM-PRDM-mix_peak_370	chr12	107167965	107168281	promoter(1k)	-250	XR_245942.1	RIC8B	55188	RIC8 guanine nucleotide exchange factor B	ncRNA
PRDM-PRDM-mix_peak_371	chr12	107856230	107857022	intron	144429	NM_001018072.1	BTBD11	121551	BTB %28POZ%29 domain containing 11	protein-coding
PRDM-PRDM-mix_peak_372	chr12	107922819	107923269	intron	210847	NM_001018072.1	BTBD11	121551	BTB %28POZ%29 domain containing 11	protein-coding
PRDM-PRDM-mix_peak_373	chr12	108564036	108564237	intron	38580	XM_005269240.1	WSCD2	9671	WSC domain containing 2	protein-coding
PRDM-PRDM-mix_peak_374	chr12	108621461	108621771	intron	96059	XM_005269239.1	WSCD2	9671	WSC domain containing 2	protein-coding
PRDM-PRDM-mix_peak_375	chr12	108783427	108783639	Intergenic	-50439	NM_001142343.1	CMKLR1	1240	chemokine-like receptor 1	protein-coding
PRDM-PRDM-mix_peak_376	chr12	110246488	110247046	intron	24420	XM_005253919.1	TRPV4	59341	transient receptor potential cation channel%2C subfamily V%2C member 4	protein-coding
PRDM-PRDM-mix_peak_377	chr12	110251508	110251826	intron	19520	XM_005253919.1	TRPV4	59341	transient receptor potential cation channel%2C subfamily V%2C member 4	protein-coding
PRDM-PRDM-mix_peak_378	chr12	111345703	111346460	downstream	61271	NM_152591.1	CCDC63	160762	coiled-coil domain containing 63	protein-coding
PRDM-PRDM-mix_peak_379	chr12	112963248	112963544	Intergenic	106860	NM_002834.3	PTPN11	5781	protein tyrosine phosphatase%2C non-receptor type 11	protein-coding
PRDM-PRDM-mix_peak_380	chr12	113017855	113018166	Intergenic	114970	NR_031631.1	MIR1302-1	100302227	microRNA 1302-1	miRNA
PRDM-PRDM-mix_peak_381	chr12	113828040	113828241	downstream	31770	NM_001159727.1	PLBD2	196463	phospholipase B domain containing 2	protein-coding
PRDM-PRDM-mix_peak_382	chr12	113828356	113828813	Intergenic	13107	NM_006843.2	SDS	10993	serine dehydratase	protein-coding
PRDM-PRDM-mix_peak_383	chr12	113876612	113877150	downstream	16665	NM_138432.2	SDSL	113675	serine dehydratase-like	protein-coding
PRDM-PRDM-mix_peak_384	chr12	113933736	113933986	Intergenic	-23984	NM_022363.2	LHX5	64211	LIM homeobox 5	protein-coding
PRDM-PRDM-mix_peak_385	chr12	114203081	114203784	intron	8056	XR_109133.2	LOC100506465	100506465	uncharacterized LOC100506465	ncRNA
PRDM-PRDM-mix_peak_386	chr12	114671471	114671958	Intergenic	172253	NM_181486.2	TBX5	6910	T-box 5	protein-coding
PRDM-PRDM-mix_peak_387	chr12	117109873	117110161	Intergenic	65851	XM_005253937.1	C12orf49	79794	chromosome 12 open reading frame 49	protein-coding
PRDM-PRDM-mix_peak_388	chr12	117226714	117227440	intron	50981	NM_001109903.1	RNFT2	84900	ring finger protein%2C transmembrane 2	protein-coding
PRDM-PRDM-mix_peak_389	chr12	117563606	117564562	Intergenic	26812	XR_243031.1	LOC101928244	101928244	uncharacterized LOC101928244	ncRNA
PRDM-PRDM-mix_peak_390	chr12	117565711	117566530	Intergenic	28849	XR_243031.1	LOC101928244	101928244	uncharacterized LOC101928244	ncRNA
PRDM-PRDM-mix_peak_391	chr12	120875641	120875861	promoter(1k)	-142	NM_004373.3	COX6A1	1337	cytochrome c oxidase subunit VIa polypeptide 1	protein-coding
PRDM-PRDM-mix_peak_392	chr12	121099177	121099608	intron	20971	NM_001033677.1	CABP1	9478	calcium binding protein 1	protein-coding
PRDM-PRDM-mix_peak_393	chr12	121657422	121657725	intron	9910	NM_001256796.1	P2RX4	5025	purinergic receptor P2X%2C ligand-gated ion channel%2C 4	protein-coding
PRDM-PRDM-mix_peak_394	chr12	122851541	122851740	intron	13464	XM_005253597.1	CLIP1	6249	CAP-GLY domain containing linker protein 1	protein-coding
PRDM-PRDM-mix_peak_395	chr12	124250090	124250858	intron	3432	NM_207437.3	DNAH10	196385	dynein%2C axonemal%2C heavy chain 10	protein-coding
PRDM-PRDM-mix_peak_396	chr12	124331474	124331828	intron	84609	NM_207437.3	DNAH10	196385	dynein%2C axonemal%2C heavy chain 10	protein-coding
PRDM-PRDM-mix_peak_397	chr12	124358826	124359143	intron	111943	NM_207437.3	DNAH10	196385	dynein%2C axonemal%2C heavy chain 10	protein-coding
PRDM-PRDM-mix_peak_398	chr12	124392545	124392859	intron	145660	NM_207437.3	DNAH10	196385	dynein%2C axonemal%2C heavy chain 10	protein-coding
PRDM-PRDM-mix_peak_399	chr12	124512041	124512351	intron	54434	NM_001204299.1	ZNF664-FAM101A	100533183	protein FAM101A	protein-coding
PRDM-PRDM-mix_peak_400	chr12	124923210	124924429	intron	96344	XM_005253640.1	NCOR2	9612	nuclear receptor corepressor 2	protein-coding
PRDM-PRDM-mix_peak_401	chr12	124951492	124951806	intron	68515	XM_005253640.1	NCOR2	9612	nuclear receptor corepressor 2	protein-coding
PRDM-PRDM-mix_peak_402	chr12	124951917	124952494	intron	67958	XM_005253640.1	NCOR2	9612	nuclear receptor corepressor 2	protein-coding
PRDM-PRDM-mix_peak_403	chr12	124952600	124953455	intron	67136	XM_005253640.1	NCOR2	9612	nuclear receptor corepressor 2	protein-coding
PRDM-PRDM-mix_peak_404	chr12	125574129	125574672	intron	24424	XM_005253611.1	AACS	65985	acetoacetyl-CoA synthetase	protein-coding
PRDM-PRDM-mix_peak_405	chr12	125574730	125574971	intron	24874	XM_005253611.1	AACS	65985	acetoacetyl-CoA synthetase	protein-coding
PRDM-PRDM-mix_peak_406	chr12	126162664	126163167	Intergenic	55874	XM_005253547.1	TMEM132B	114795	transmembrane protein 132B	protein-coding
PRDM-PRDM-mix_peak_407	chr12	127735018	127735228	Intergenic	89492	XR_242971.1	LOC101927616	101927616	uncharacterized LOC101927616	ncRNA
PRDM-PRDM-mix_peak_408	chr12	127919938	127920390	Intergenic	-95549	XR_242971.1	LOC101927616	101927616	uncharacterized LOC101927616	ncRNA
PRDM-PRDM-mix_peak_409	chr12	129088706	129089804	intron	337307	NM_001136103.2	TMEM132C	92293	transmembrane protein 132C	protein-coding
PRDM-PRDM-mix_peak_410	chr12	129160102	129160455	intron	408331	NM_001136103.2	TMEM132C	92293	transmembrane protein 132C	protein-coding
PRDM-PRDM-mix_peak_411	chr12	129175938	129176823	intron	424433	NM_001136103.2	TMEM132C	92293	transmembrane protein 132C	protein-coding
PRDM-PRDM-mix_peak_412	chr12	129572285	129574214	intron	814962	NM_133448.2	TMEM132D	121256	transmembrane protein 132D	protein-coding
PRDM-PRDM-mix_peak_413	chr12	129621571	129621905	intron	766474	NM_133448.2	TMEM132D	121256	transmembrane protein 132D	protein-coding
PRDM-PRDM-mix_peak_414	chr12	129988361	129988720	intron	399671	NM_133448.2	TMEM132D	121256	transmembrane protein 132D	protein-coding
PRDM-PRDM-mix_peak_415	chr12	130036950	130037584	intron	350945	NM_133448.2	TMEM132D	121256	transmembrane protein 132D	protein-coding
PRDM-PRDM-mix_peak_416	chr12	130409593	130409978	Intergenic	-21574	NM_133448.2	TMEM132D	121256	transmembrane protein 132D	protein-coding
PRDM-PRDM-mix_peak_417	chr12	130726159	130726676	Intergenic	79414	NM_007197.3	FZD10	11211	frizzled family receptor 10	protein-coding
PRDM-PRDM-mix_peak_418	chr12	130863933	130864334	Intergenic	41701	NM_004764.4	PIWIL1	9271	piwi-like RNA-mediated gene silencing 1	protein-coding
PRDM-PRDM-mix_peak_419	chr12	131530467	131531468	intron	92516	XM_005253566.1	GPR133	283383	G protein-coupled receptor 133	protein-coding
PRDM-PRDM-mix_peak_420	chr12	131683415	131684241	intron	34272	NR_026670.2	LOC116437	116437	uncharacterized LOC116437	ncRNA
PRDM-PRDM-mix_peak_421	chr12	131778951	131779375	promoter(1k)	-910	XR_158870.2	LOC100128002	100128002	uncharacterized LOC100128002	ncRNA
PRDM-PRDM-mix_peak_422	chr12	131788207	131788645	Intergenic	8353	XR_158870.2	LOC100128002	100128002	uncharacterized LOC100128002	ncRNA
PRDM-PRDM-mix_peak_423	chr12	131811506	131811975	Intergenic	-20274	NR_103736.1	LOC338797	338797	uncharacterized LOC338797	ncRNA
PRDM-PRDM-mix_peak_424	chr12	132023889	132024197	Intergenic	124920	XM_003846260.2	LOC100996701	100996701	uncharacterized LOC100996701	protein-coding
PRDM-PRDM-mix_peak_425	chr12	132064548	132064846	Intergenic	84266	XM_003846260.2	LOC100996701	100996701	uncharacterized LOC100996701	protein-coding
PRDM-PRDM-mix_peak_426	chr12	132065418	132065978	Intergenic	83265	XM_003846260.2	LOC100996701	100996701	uncharacterized LOC100996701	protein-coding
PRDM-PRDM-mix_peak_427	chr12	132066037	132066748	Intergenic	82570	XM_003846260.2	LOC100996701	100996701	uncharacterized LOC100996701	protein-coding
PRDM-PRDM-mix_peak_428	chr12	132067204	132067707	Intergenic	81507	XM_003846260.2	LOC100996701	100996701	uncharacterized LOC100996701	protein-coding
PRDM-PRDM-mix_peak_429	chr12	132141110	132141825	Intergenic	7495	XM_003846260.2	LOC100996701	100996701	uncharacterized LOC100996701	protein-coding
PRDM-PRDM-mix_peak_430	chr12	132150459	132150729	promoter(2k)	-1631	XM_003846260.2	LOC100996701	100996701	uncharacterized LOC100996701	protein-coding
PRDM-PRDM-mix_peak_431	chr12	132340567	132341444	Intergenic	28065	NM_016155.4	MMP17	4326	matrix metallopeptidase 17 %28membrane-inserted%29	protein-coding
PRDM-PRDM-mix_peak_432	chr12	132608844	132609134	intron	40161	NR_003290.2	EP400NL	347918	EP400 N-terminal like	ncRNA
PRDM-PRDM-mix_peak_433	chr12	132648736	132649200	Intergenic	19975	NM_024078.1	NOC4L	79050	nucleolar complex associated 4 homolog %28S. cerevisiae%29	protein-coding
PRDM-PRDM-mix_peak_434	chr12	132700668	132700909	Intergenic	-10216	NM_021808.3	GALNT9	50614	UDP-N-acetyl-alpha-D-galactosamine:polypeptide N-acetylgalactosaminyltransferase 9 %28GalNAc-T9%29	protein-coding
PRDM-PRDM-mix_peak_435	chr12	132810204	132810817	Intergenic	95394	NM_001122636.1_dup	GALNT9	50614	UDP-N-acetyl-alpha-D-galactosamine:polypeptide N-acetylgalactosaminyltransferase 9 %28GalNAc-T9%29	protein-coding
PRDM-PRDM-mix_peak_436	chr12	132926125	132926646	Intergenic	19950	XR_245354.1	LOC101928416	101928416	uncharacterized LOC101928416	ncRNA
PRDM-PRDM-mix_peak_437	chr12	132953739	132953945	Intergenic	-27834	XM_005266193.1	LOC101928629	101928629	leucine-rich repeat extensin-like protein 5-like	protein-coding
PRDM-PRDM-mix_peak_438	chr12	133094844	133095308	intron	11254	XM_005266179.1	FBRSL1	57666	fibrosin-like 1	protein-coding
PRDM-PRDM-mix_peak_439	chr12	133173929	133174668	Intergenic	7451	XM_005266149.1	LRCOL1	100507055	leucine rich colipase-like 1	protein-coding
PRDM-PRDM-mix_peak_440	chr12	133184174	133184638	promoter(3k)	-2656	XM_005266149.1	LRCOL1	100507055	leucine rich colipase-like 1	protein-coding
PRDM-PRDM-mix_peak_441	chr13	21863971	21865048	intron	6709	XM_005266606.1	LOC101928764	101928764	coiled-coil domain-containing protein 144C-like	protein-coding
PRDM-PRDM-mix_peak_442	chr13	26387460	26387760	intron	344663	XM_005266420.1	ATP8A2	51761	ATPase%2C aminophospholipid transporter%2C class I%2C type 8A%2C member 2	protein-coding
PRDM-PRDM-mix_peak_443	chr13	26823520	26824150	Intergenic	-4427	XM_005266215.1	CDK8	1024	cyclin-dependent kinase 8	protein-coding
PRDM-PRDM-mix_peak_444	chr13	33686517	33686753	intron	173266	NM_178006.3	STARD13	90627	StAR-related lipid transfer %28START%29 domain containing 13	protein-coding
PRDM-PRDM-mix_peak_445	chr13	40177101	40177360	UTR5	125	NM_005780.2	LHFP	10186	lipoma HMGIC fusion partner	protein-coding
PRDM-PRDM-mix_peak_446	chr13	41042254	41042734	intron	12649	NR_024505.1	LINC00598	646982	long intergenic non-protein coding RNA 598	ncRNA
PRDM-PRDM-mix_peak_447	chr13	48076046	48076249	Intergenic	405122	XR_245429.1	LOC101929389	101929389	uncharacterized LOC101929389	ncRNA
PRDM-PRDM-mix_peak_448	chr13	57817540	57817807	Intergenic	76343	NM_001130407.1	PRR20E	729250	proline rich 20E	protein-coding
PRDM-PRDM-mix_peak_449	chr13	68172292	68172522	Intergenic	-367939	NM_203487.2	PCDH9	5101	protocadherin 9	protein-coding
PRDM-PRDM-mix_peak_450	chr13	76145916	76146334	intron	22239	NM_006002.4	UCHL3	7347	ubiquitin carboxyl-terminal esterase L3 %28ubiquitin thiolesterase%29	protein-coding
PRDM-PRDM-mix_peak_451	chr13	105004541	105005095	Intergenic	1153212	NR_040247.1	DAOA-AS1	282706	DAOA antisense RNA 1	ncRNA
PRDM-PRDM-mix_peak_452	chr13	105275376	105275637	Intergenic	882523	NR_040247.1	DAOA-AS1	282706	DAOA antisense RNA 1	ncRNA
PRDM-PRDM-mix_peak_453	chr13	109052273	109052656	Intergenic	130488	NM_006573.4	TNFSF13B	10673	tumor necrosis factor %28ligand%29 superfamily%2C member 13b	protein-coding
PRDM-PRDM-mix_peak_454	chr13	110069054	110069487	Intergenic	-173563	XR_243069.1	LOC101927627	101927627	uncharacterized LOC101927627	ncRNA
PRDM-PRDM-mix_peak_455	chr13	110287056	110287368	Intergenic	44378	XR_243069.1	LOC101927627	101927627	uncharacterized LOC101927627	ncRNA
PRDM-PRDM-mix_peak_456	chr13	111367787	111368059	exon	564	NM_005537.4	ING1	3621	inhibitor of growth family%2C member 1	protein-coding
PRDM-PRDM-mix_peak_457	chr13	112177378	112178462	Intergenic	204905	NM_152324.1	TEX29	121793	testis expressed 29	protein-coding
PRDM-PRDM-mix_peak_458	chr13	112614170	112614436	Intergenic	66570	XR_245843.1	LOC101928616	101928616	uncharacterized LOC101928616	ncRNA
PRDM-PRDM-mix_peak_459	chr13	112614599	112615117	Intergenic	67125	XR_245843.1	LOC101928616	101928616	uncharacterized LOC101928616	ncRNA
PRDM-PRDM-mix_peak_460	chr13	113299628	113299969	promoter(2k)	-1559	NM_207440.1	C13orf35	400165	chromosome 13 open reading frame 35	protein-coding
PRDM-PRDM-mix_peak_461	chr13	113665740	113667329	intron	10507	NM_024979.4	MCF2L	23263	MCF.2 cell line derived transforming sequence-like	protein-coding
PRDM-PRDM-mix_peak_462	chr13	113685260	113685698	intron	61944	NM_001112732.2	MCF2L	23263	MCF.2 cell line derived transforming sequence-like	protein-coding
PRDM-PRDM-mix_peak_463	chr13	114278507	114280561	intron	39941	XM_005268331.1	TFDP1	7027	transcription factor Dp-1	protein-coding
PRDM-PRDM-mix_peak_464	chr13	114489117	114489698	intron	27192	NM_182614.2	TMEM255B	348013	transmembrane protein 255B	protein-coding
PRDM-PRDM-mix_peak_465	chr13	114493447	114493671	intron	31343	NM_182614.2	TMEM255B	348013	transmembrane protein 255B	protein-coding
PRDM-PRDM-mix_peak_466	chr13	114501179	114501559	intron	39153	NM_182614.2	TMEM255B	348013	transmembrane protein 255B	protein-coding
PRDM-PRDM-mix_peak_467	chr13	114753387	114755240	intron	143753	XM_005266196.1	RASA3	22821	RAS p21 protein activator 3	protein-coding
PRDM-PRDM-mix_peak_468	chr14	19613047	19613251	Intergenic	59784	NM_001005356.2	POTEG	404785	POTE ankyrin domain family%2C member G	protein-coding
PRDM-PRDM-mix_peak_469	chr14	21150661	21150949	promoter(2k)	-1531	NM_001145.4	ANG	283	angiogenin%2C ribonuclease%2C RNase A family%2C 5	protein-coding
PRDM-PRDM-mix_peak_470	chr14	21944962	21945265	promoter(1k)	-235	XM_005268245.1	TOX4	9878	TOX high mobility group box family member 4	protein-coding
PRDM-PRDM-mix_peak_471	chr14	22026852	22027131	Intergenic	11883	NM_001005465.1	OR10G3	26533	olfactory receptor%2C family 10%2C subfamily G%2C member 3	protein-coding
PRDM-PRDM-mix_peak_472	chr14	23579798	23580072	Intergenic	-5764	XR_110266.2	LOC100128908	100128908	uncharacterized LOC100128908	ncRNA
PRDM-PRDM-mix_peak_473	chr14	32545878	32546134	promoter(1k)	-605	XR_245684.1	ARHGAP5	394	Rho GTPase activating protein 5	ncRNA
PRDM-PRDM-mix_peak_474	chr14	35015280	35015598	promoter(1k)	-481	NR_004424.2	RNU1-27P	26865	RNA%2C U1 small nuclear 27%2C pseudogene	snRNA
PRDM-PRDM-mix_peak_475	chr14	37717484	37718352	intron	29082	XM_005267352.1	MIPOL1	145282	mirror-image polydactyly 1	protein-coding
PRDM-PRDM-mix_peak_476	chr14	53173780	53174089	promoter(1k)	41	XR_245706.1	PSMC6	5706	proteasome %28prosome%2C macropain%29 26S subunit%2C ATPase%2C 6	ncRNA
PRDM-PRDM-mix_peak_477	chr14	57734868	57735132	promoter(1k)	-606	NM_018229.3	AP5M1	55745	adaptor-related protein complex 5%2C mu 1 subunit	protein-coding
PRDM-PRDM-mix_peak_478	chr14	63622625	63622830	Intergenic	-48352	XR_245709.1	RHOJ	57381	ras homolog family member J	ncRNA
PRDM-PRDM-mix_peak_479	chr14	63978888	63979122	intron	31090	XM_005267829.1	PPP2R5E	5529	protein phosphatase 2%2C regulatory subunit B%27%2C epsilon isoform	protein-coding
PRDM-PRDM-mix_peak_480	chr14	67511925	67512593	intron	537576	XM_005267250.1	GPHN	10243	gephyrin	protein-coding
PRDM-PRDM-mix_peak_481	chr14	67826651	67827029	promoter(1k)	-120	NM_015994.3	ATP6V1D	51382	ATPase%2C H%2B transporting%2C lysosomal 34kDa%2C V1 subunit D	protein-coding
PRDM-PRDM-mix_peak_482	chr14	69865121	69865356	promoter(1k)	-146	NM_018375.4	SLC39A9	55334	solute carrier family 39%2C member 9	protein-coding
PRDM-PRDM-mix_peak_483	chr14	73493946	73494161	promoter(1k)	-134	NM_021260.2	ZFYVE1	53349	zinc finger%2C FYVE domain containing 1	protein-coding
PRDM-PRDM-mix_peak_484	chr14	76448708	76448918	promoter(1k)	-721	NM_003239.2	TGFB3	7043	transforming growth factor%2C beta 3	protein-coding
PRDM-PRDM-mix_peak_485	chr14	76739133	76739351	Intergenic	-98448	NM_004452.3	ESRRB	2103	estrogen-related receptor beta	protein-coding
PRDM-PRDM-mix_peak_486	chr14	77323038	77323285	intron	30437	XM_005267360.1	C14orf166B	145497	chromosome 14 open reading frame 166B	protein-coding
PRDM-PRDM-mix_peak_487	chr14	80311948	80312333	intron	566459	NM_138970.4	NRXN3	9369	neurexin 3	protein-coding
PRDM-PRDM-mix_peak_488	chr14	83317938	83318176	Intergenic	200786	XR_245795.1	LOC101928599	101928599	uncharacterized LOC101928599	ncRNA
PRDM-PRDM-mix_peak_489	chr14	93673150	93673363	promoter(1k)	-144	NM_175748.3	UBR7	55148	ubiquitin protein ligase E3 component n-recognin 7 %28putative%29	protein-coding
PRDM-PRDM-mix_peak_490	chr14	93673626	93674041	promoter(1k)	-375	NM_032490.4	C14orf142	84520	chromosome 14 open reading frame 142	protein-coding
PRDM-PRDM-mix_peak_491	chr14	94431162	94431653	intron	11668	NM_001202429.1	ASB2	51676	ankyrin repeat and SOCS box containing 2	protein-coding
PRDM-PRDM-mix_peak_492	chr14	95117114	95117549	Intergenic	10270	NR_015340.1	SERPINA13P	388007	serpin peptidase inhibitor%2C clade A %28alpha-1 antiproteinase%2C antitrypsin%29%2C member 13%2C pseudogene	ncRNA
PRDM-PRDM-mix_peak_493	chr14	96172294	96172502	Intergenic	8135	NR_049726.1	TCL1A	8115	T-cell leukemia%2Flymphoma 1A	ncRNA
PRDM-PRDM-mix_peak_494	chr14	96484386	96484591	Intergenic	-21172	XM_005267874.1	C14orf132	56967	chromosome 14 open reading frame 132	protein-coding
PRDM-PRDM-mix_peak_495	chr14	97301895	97302343	intron	38397	XM_005268040.1	VRK1	7443	vaccinia related kinase 1	protein-coding
PRDM-PRDM-mix_peak_496	chr14	97395225	97395492	Intergenic	-14500	XR_245814.1	LINC00618	145249	long intergenic non-protein coding RNA 618	ncRNA
PRDM-PRDM-mix_peak_497	chr14	97533319	97533717	Intergenic	123659	XR_245814.1	LINC00618	145249	long intergenic non-protein coding RNA 618	ncRNA
PRDM-PRDM-mix_peak_498	chr14	97534636	97534981	Intergenic	124950	XR_245814.1	LINC00618	145249	long intergenic non-protein coding RNA 618	ncRNA
PRDM-PRDM-mix_peak_499	chr14	98042094	98042367	Intergenic	110764	NR_033943.1	LOC100129345	100129345	uncharacterized LOC100129345	ncRNA
PRDM-PRDM-mix_peak_500	chr14	98571982	98572313	Intergenic	-127687	NR_015430.1	C14orf64	388011	chromosome 14 open reading frame 64	ncRNA
PRDM-PRDM-mix_peak_501	chr14	98733585	98733952	Intergenic	-289308	NR_015430.1	C14orf64	388011	chromosome 14 open reading frame 64	ncRNA
PRDM-PRDM-mix_peak_502	chr14	99215174	99215915	Intergenic	37595	NM_182560.2	C14orf177	283598	chromosome 14 open reading frame 177	protein-coding
PRDM-PRDM-mix_peak_503	chr14	100093453	100093785	Intergenic	-17861	NM_001127258.1	HHIPL1	84439	HHIP-like 1	protein-coding
PRDM-PRDM-mix_peak_504	chr14	100637263	100637485	Intergenic	-11362	NM_206918.2	DEGS2	123099	delta%284%29-desaturase%2C sphingolipid 2	protein-coding
PRDM-PRDM-mix_peak_505	chr14	100992997	100993416	intron	150437	XM_005268056.1	WDR25	79446	WD repeat domain 25	protein-coding
PRDM-PRDM-mix_peak_506	chr14	101711787	101712149	Intergenic	88722	XR_245821.1	LOC101929443	101929443	uncharacterized LOC101929443	ncRNA
PRDM-PRDM-mix_peak_507	chr14	101712370	101712677	Intergenic	88166	XR_245821.1	LOC101929443	101929443	uncharacterized LOC101929443	ncRNA
PRDM-PRDM-mix_peak_508	chr14	101712783	101712998	Intergenic	87799	XR_245821.1	LOC101929443	101929443	uncharacterized LOC101929443	ncRNA
PRDM-PRDM-mix_peak_509	chr14	101842021	101842500	Intergenic	-19612	XR_245822.1	LOC101929462	101929462	uncharacterized LOC101929462	ncRNA
PRDM-PRDM-mix_peak_510	chr14	102179744	102179982	Intergenic	-16911	NR_026774.1	LINC00239	145200	long intergenic non-protein coding RNA 239	ncRNA
PRDM-PRDM-mix_peak_511	chr14	102729042	102729269	intron	42381	NM_001272011.1	MOK	5891	MOK protein kinase	protein-coding
PRDM-PRDM-mix_peak_512	chr14	103387265	103387615	promoter(2k)	-1553	NM_030943.3	AMN	81693	amnion associated transmembrane protein	protein-coding
PRDM-PRDM-mix_peak_513	chr14	104131585	104131871	intron	35940	XM_005267618.1	KLC1	3831	kinesin light chain 1	protein-coding
PRDM-PRDM-mix_peak_514	chr14	104663870	104664270	Intergenic	59010	NM_015656.1	KIF26A	26153	kinesin family member 26A	protein-coding
PRDM-PRDM-mix_peak_515	chr14	104670044	104670644	Intergenic	65284	NM_015656.1	KIF26A	26153	kinesin family member 26A	protein-coding
PRDM-PRDM-mix_peak_516	chr14	104670730	104671351	Intergenic	65981	NM_015656.1	KIF26A	26153	kinesin family member 26A	protein-coding
PRDM-PRDM-mix_peak_517	chr14	104698741	104699091	Intergenic	93856	NM_015656.1	KIF26A	26153	kinesin family member 26A	protein-coding
PRDM-PRDM-mix_peak_518	chr14	105326953	105329096	Intergenic	-3625	NM_015005.2	CEP170B	283638	centrosomal protein 170B	protein-coding
PRDM-PRDM-mix_peak_519	chr14	105818886	105819798	intron	52172	NM_001243127.1	PACS2	23241	phosphofurin acidic cluster sorting protein 2	protein-coding
PRDM-PRDM-mix_peak_520	chr14	106039522	106040101	Intergenic	46355	XM_005268101.1	TMEM121	80757	transmembrane protein 121	protein-coding
PRDM-PRDM-mix_peak_521	chr14	106042287	106044935	Intergenic	50154	XM_005268101.1	TMEM121	80757	transmembrane protein 121	protein-coding
PRDM-PRDM-mix_peak_522	chr14	106046961	106047984	Intergenic	54016	XM_005268101.1	TMEM121	80757	transmembrane protein 121	protein-coding
PRDM-PRDM-mix_peak_523	chr14	106107575	106107807	Intergenic	31453	NR_046211.1	ELK2AP	2003	ELK2A%2C member of ETS oncogene family%2C pseudogene	ncRNA
PRDM-PRDM-mix_peak_524	chr14	106131708	106133035	Intergenic	6772	NR_046211.1	ELK2AP	2003	ELK2A%2C member of ETS oncogene family%2C pseudogene	ncRNA
PRDM-PRDM-mix_peak_525	chr14	106159724	106162259	Intergenic	-21848	NR_046211.1	ELK2AP	2003	ELK2A%2C member of ETS oncogene family%2C pseudogene	ncRNA
PRDM-PRDM-mix_peak_526	chr14	106164578	106164916	Intergenic	-25603	NR_046211.1	ELK2AP	2003	ELK2A%2C member of ETS oncogene family%2C pseudogene	ncRNA
PRDM-PRDM-mix_peak_527	chr14	106166869	106167149	Intergenic	-27865	NR_046211.1	ELK2AP	2003	ELK2A%2C member of ETS oncogene family%2C pseudogene	ncRNA
PRDM-PRDM-mix_peak_528	chr14	106204557	106205010	Intergenic	-65640	NR_046211.1	ELK2AP	2003	ELK2A%2C member of ETS oncogene family%2C pseudogene	ncRNA
PRDM-PRDM-mix_peak_529	chr14	106205208	106205471	Intergenic	-66196	NR_046211.1	ELK2AP	2003	ELK2A%2C member of ETS oncogene family%2C pseudogene	ncRNA
PRDM-PRDM-mix_peak_530	chr14	106205541	106205813	Intergenic	-66533	NR_046211.1	ELK2AP	2003	ELK2A%2C member of ETS oncogene family%2C pseudogene	ncRNA
PRDM-PRDM-mix_peak_531	chr14	106232514	106232830	Intergenic	91672	NR_039730.1	MIR4507	100616135	microRNA 4507	miRNA
PRDM-PRDM-mix_peak_532	chr14	106232893	106233104	Intergenic	91345	NR_039730.1	MIR4507	100616135	microRNA 4507	miRNA
PRDM-PRDM-mix_peak_533	chr14	106233481	106234041	Intergenic	90583	NR_039730.1	MIR4507	100616135	microRNA 4507	miRNA
PRDM-PRDM-mix_peak_534	chr15	20108315	20108531	Intergenic	-379574	NR_038836.1	CHEK2P2	646096	checkpoint kinase 2 pseudogene 2	ncRNA
PRDM-PRDM-mix_peak_535	chr15	20340525	20340747	Intergenic	-147361	NR_038836.1	CHEK2P2	646096	checkpoint kinase 2 pseudogene 2	ncRNA
PRDM-PRDM-mix_peak_536	chr15	20341006	20343503	Intergenic	-145742	NR_038836.1	CHEK2P2	646096	checkpoint kinase 2 pseudogene 2	ncRNA
PRDM-PRDM-mix_peak_537	chr15	20513709	20516311	Intergenic	27013	NR_038836.1	CHEK2P2	646096	checkpoint kinase 2 pseudogene 2	ncRNA
PRDM-PRDM-mix_peak_538	chr15	20522271	20522858	Intergenic	34568	NR_038836.1	CHEK2P2	646096	checkpoint kinase 2 pseudogene 2	ncRNA
PRDM-PRDM-mix_peak_539	chr15	21347632	21350097	Intergenic	124148	XM_005272366.1	LOC101926972	101926972	putative uncharacterized protein KIAA0125-like	protein-coding
PRDM-PRDM-mix_peak_540	chr15	22501642	22501841	intron	36799	XM_001716834.4	LOC642131	642131	putative V-set and immunoglobulin domain-containing-like protein IGHV4OR15-8-like	protein-coding
PRDM-PRDM-mix_peak_541	chr15	22545487	22545705	promoter(1k)	-969	NR_033735.1	REREP3	646396	arginine-glutamic acid dipeptide %28RE%29 repeats pseudogene 3	ncRNA
PRDM-PRDM-mix_peak_542	chr15	22562889	22563165	intron	16462	NR_033735.1	REREP3	646396	arginine-glutamic acid dipeptide %28RE%29 repeats pseudogene 3	ncRNA
PRDM-PRDM-mix_peak_543	chr15	26116637	26117158	Intergenic	-6594	XM_005268261.1	ATP10A	57194	ATPase%2C class V%2C type 10A	protein-coding
PRDM-PRDM-mix_peak_544	chr15	26977129	26977389	intron	40964	NM_001278631.1	GABRB3	2562	gamma-aminobutyric acid %28GABA%29 A receptor%2C beta 3	protein-coding
PRDM-PRDM-mix_peak_545	chr15	28344929	28345716	promoter(1k)	-865	NM_000275.2	OCA2	4948	oculocutaneous albinism II	protein-coding
PRDM-PRDM-mix_peak_546	chr15	28621406	28621616	promoter(3k)	-2273	NR_033351.1	GOLGA8F	100132565	golgin A8 family%2C member F	ncRNA
PRDM-PRDM-mix_peak_547	chr15	28780389	28780606	promoter(3k)	-2355	NR_033353.1	GOLGA8G	283768	golgin A8 family%2C member G	ncRNA
PRDM-PRDM-mix_peak_548	chr15	29355020	29355910	intron	141625	NM_005503.3	APBA2	321	amyloid beta %28A4%29 precursor protein-binding%2C family A%2C member 2	protein-coding
PRDM-PRDM-mix_peak_549	chr15	31465808	31466284	Intergenic	-12570	NM_001252020.1	TRPM1	4308	transient receptor potential cation channel%2C subfamily M%2C member 1	protein-coding
PRDM-PRDM-mix_peak_550	chr15	40881993	40882221	Intergenic	-4340	NM_144508.4	CASC5	57082	cancer susceptibility candidate 5	protein-coding
PRDM-PRDM-mix_peak_551	chr15	41849898	41850162	promoter(2k)	-1190	NM_006293.3	TYRO3	7301	TYRO3 protein tyrosine kinase	protein-coding
PRDM-PRDM-mix_peak_552	chr15	42565359	42565643	promoter(1k)	-911	XM_005254286.1	GANC	2595	glucosidase%2C alpha%3B neutral C	protein-coding
PRDM-PRDM-mix_peak_553	chr15	43577671	43578049	intron	16593	NM_052955.2	TGM7	116179	transglutaminase 7	protein-coding
PRDM-PRDM-mix_peak_554	chr15	45491015	45491308	exon	2211	XM_005254770.1	SHF	90525	Src homology 2 domain containing F	protein-coding
PRDM-PRDM-mix_peak_555	chr15	45491455	45491767	intron	1762	NM_138356.2	SHF	90525	Src homology 2 domain containing F	protein-coding
PRDM-PRDM-mix_peak_556	chr15	49951632	49951856	Intergenic	38518	NM_020234.5	DTWD1	56986	DTW domain containing 1	protein-coding
PRDM-PRDM-mix_peak_557	chr15	70595002	70595790	Intergenic	-205122	XM_005254626.1	TLE3	7090	transducin-like enhancer of split 3 %28E%28sp1%29 homolog%2C Drosophila%29	protein-coding
PRDM-PRDM-mix_peak_558	chr15	70850348	70850698	Intergenic	28422	XR_243177.1	LOC101929151	101929151	uncharacterized LOC101929151	ncRNA
PRDM-PRDM-mix_peak_559	chr15	72027700	72028949	intron	620390	XM_005254678.1	THSD4	79875	thrombospondin%2C type I%2C domain containing 4	protein-coding
PRDM-PRDM-mix_peak_560	chr15	73668355	73670419	Intergenic	-7782	NM_005477.2	HCN4	10021	hyperpolarization activated cyclic nucleotide-gated potassium channel 4	protein-coding
PRDM-PRDM-mix_peak_561	chr15	79360068	79360317	intron	22922	XM_005254578.1	RASGRF1	5923	Ras protein-specific guanine nucleotide-releasing factor 1	protein-coding
PRDM-PRDM-mix_peak_562	chr15	86439873	86440745	Intergenic	71443	NR_049805.1	MIR548AP	100847084	microRNA 548ap	miRNA
PRDM-PRDM-mix_peak_563	chr15	91806560	91806767	intron	163668	XM_005254997.1	SV2B	9899	synaptic vesicle glycoprotein 2B	protein-coding
PRDM-PRDM-mix_peak_564	chr15	91814048	91814348	intron	171202	XM_005254997.1	SV2B	9899	synaptic vesicle glycoprotein 2B	protein-coding
PRDM-PRDM-mix_peak_565	chr15	93718447	93718822	Intergenic	-30666	XR_109224.2	UNQ9370	400454	IFMQ9370	ncRNA
PRDM-PRDM-mix_peak_566	chr15	94494876	94495437	intron	156010	XR_243237.1	LOC101927112	101927112	uncharacterized LOC101927112	ncRNA
PRDM-PRDM-mix_peak_567	chr15	100012050	100012335	Intergenic	-93940	NM_001130927.1	MEF2A	4205	myocyte enhancer factor 2A	protein-coding
PRDM-PRDM-mix_peak_568	chr15	100080248	100080722	Intergenic	-25648	NM_001130927.1	MEF2A	4205	myocyte enhancer factor 2A	protein-coding
PRDM-PRDM-mix_peak_569	chr15	101481394	101481608	intron	22041	NM_024652.3	LRRK1	79705	leucine-rich repeat kinase 1	protein-coding
PRDM-PRDM-mix_peak_570	chr16	907359	909991	intron	112309	NM_022773.2	LMF1	64788	lipase maturation factor 1	protein-coding
PRDM-PRDM-mix_peak_571	chr16	943935	944509	intron	76762	NM_022773.2	LMF1	64788	lipase maturation factor 1	protein-coding
PRDM-PRDM-mix_peak_572	chr16	997743	998440	intron	22892	NM_022773.2	LMF1	64788	lipase maturation factor 1	protein-coding
PRDM-PRDM-mix_peak_573	chr16	998506	998984	intron	22239	NM_022773.2	LMF1	64788	lipase maturation factor 1	protein-coding
PRDM-PRDM-mix_peak_574	chr16	999244	1000191	intron	21266	NM_022773.2	LMF1	64788	lipase maturation factor 1	protein-coding
PRDM-PRDM-mix_peak_575	chr16	1000252	1000707	intron	20504	NM_022773.2	LMF1	64788	lipase maturation factor 1	protein-coding
PRDM-PRDM-mix_peak_576	chr16	1010290	1010496	intron	20925	NR_033645.1	LMF1	64788	lipase maturation factor 1	ncRNA
PRDM-PRDM-mix_peak_577	chr16	1084133	1084355	Intergenic	44487	NR_027242.1	SSTR5-AS1	146336	SSTR5 antisense RNA 1	ncRNA
PRDM-PRDM-mix_peak_578	chr16	1084482	1084697	Intergenic	44141	NR_027242.1	SSTR5-AS1	146336	SSTR5 antisense RNA 1	ncRNA
PRDM-PRDM-mix_peak_579	chr16	1603047	1603411	UTR3	57476	XM_005255726.1	IFT140	9742	intraflagellar transport 140 homolog %28Chlamydomonas%29	protein-coding
PRDM-PRDM-mix_peak_580	chr16	1723159	1723505	intron	58691	NM_020825.3	CRAMP1L	57585	Crm%2C cramped-like %28Drosophila%29	protein-coding
PRDM-PRDM-mix_peak_581	chr16	3202398	3202905	Intergenic	8636	XM_003403459.2	CASP16	197350	caspase 16%2C apoptosis-related cysteine peptidase %28putative%29	protein-coding
PRDM-PRDM-mix_peak_582	chr16	3207527	3208067	Intergenic	13781	XM_003403459.2	CASP16	197350	caspase 16%2C apoptosis-related cysteine peptidase %28putative%29	protein-coding
PRDM-PRDM-mix_peak_583	chr16	5780763	5781236	intron	491531	XM_005255378.1	RBFOX1	54715	RNA binding protein%2C fox-1 homolog %28C. elegans%29 1	protein-coding
PRDM-PRDM-mix_peak_584	chr16	7538545	7538989	intron	155921	XM_005255382.1	RBFOX1	54715	RNA binding protein%2C fox-1 homolog %28C. elegans%29 1	protein-coding
PRDM-PRDM-mix_peak_585	chr16	7828112	7828587	Intergenic	793876	NM_001146336.1	TMEM114	283953	transmembrane protein 114	protein-coding
PRDM-PRDM-mix_peak_586	chr16	10043189	10043530	intron	233251	NM_000833.3	GRIN2A	2903	glutamate receptor%2C ionotropic%2C N-methyl D-aspartate 2A	protein-coding
PRDM-PRDM-mix_peak_587	chr16	15589839	15590209	intron	61699	NM_033201.2	C16orf45	89927	chromosome 16 open reading frame 45	protein-coding
PRDM-PRDM-mix_peak_588	chr16	15859108	15859307	intron	91679	NM_001040113.1	MYH11	4629	myosin%2C heavy chain 11%2C smooth muscle	protein-coding
PRDM-PRDM-mix_peak_589	chr16	17837783	17838606	Intergenic	-273457	NM_022166.3	XYLT1	64131	xylosyltransferase I	protein-coding
PRDM-PRDM-mix_peak_590	chr16	19326492	19326732	Intergenic	29507	NM_001256720.1	CLEC19A	728276	C-type lectin domain family 19%2C member A	protein-coding
PRDM-PRDM-mix_peak_591	chr16	19567119	19567318	intron	194	XM_005255437.1	C16orf62	57020	chromosome 16 open reading frame 62	protein-coding
PRDM-PRDM-mix_peak_592	chr16	22786600	22787044	Intergenic	-39038	NM_006043.1	HS3ST2	9956	heparan sulfate %28glucosamine%29 3-O-sulfotransferase 2	protein-coding
PRDM-PRDM-mix_peak_593	chr16	24140857	24141063	intron	293660	NM_002738.6	PRKCB	5579	protein kinase C%2C beta	protein-coding
PRDM-PRDM-mix_peak_594	chr16	25427376	25427575	Intergenic	-158266	XM_005255303.1	ZKSCAN2	342357	zinc finger with KRAB and SCAN domains 2	protein-coding
PRDM-PRDM-mix_peak_595	chr16	26285134	26285344	Intergenic	581892	NM_006040.2	HS3ST4	9951	heparan sulfate %28glucosamine%29 3-O-sulfotransferase 4	protein-coding
PRDM-PRDM-mix_peak_596	chr16	26968527	26969399	Intergenic	-109256	NM_001145545.1	C16orf82	162083	chromosome 16 open reading frame 82	protein-coding
PRDM-PRDM-mix_peak_597	chr16	27815137	27815527	intron	80623	XM_005255134.1	GSG1L	146395	GSG1-like	protein-coding
PRDM-PRDM-mix_peak_598	chr16	27881034	27881754	intron	193430	XM_005255133.1	GSG1L	146395	GSG1-like	protein-coding
PRDM-PRDM-mix_peak_599	chr16	28041994	28042845	intron	32404	XM_005255133.1	GSG1L	146395	GSG1-like	protein-coding
PRDM-PRDM-mix_peak_600	chr16	28045284	28045773	intron	29295	XM_005255133.1	GSG1L	146395	GSG1-like	protein-coding
PRDM-PRDM-mix_peak_601	chr16	29249744	29249956	Intergenic	-18317	XR_243371.1	LOC101928188	101928188	uncharacterized LOC101928188	ncRNA
PRDM-PRDM-mix_peak_602	chr16	30346379	30346794	exon	108	NR_002453.4	LOC595101	595101	smg-1 homolog%2C phosphatidylinositol 3-kinase-related kinase %28C. elegans%29 pseudogene	ncRNA
PRDM-PRDM-mix_peak_603	chr16	30382140	30382603	promoter(1k)	-850	NM_015527.3	TBC1D10B	26000	TBC1 domain family%2C member 10B	protein-coding
PRDM-PRDM-mix_peak_604	chr16	31342134	31342400	intron	70979	NM_001145808.1	ITGAM	3684	integrin%2C alpha M %28complement component 3 receptor 3 subunit%29	protein-coding
PRDM-PRDM-mix_peak_605	chr16	31425354	31425554	intron	20821	NM_005353.2	ITGAD	3681	integrin%2C alpha D	protein-coding
PRDM-PRDM-mix_peak_606	chr16	32199397	32199647	promoter(1k)	-88	XR_171067.2	LOC100289574	100289574	HECT and RLD domain containing E3 ubiquitin protein ligase 2 pseudogene	ncRNA
PRDM-PRDM-mix_peak_607	chr16	32265172	32265478	intron	1912	XM_005255536.1	TP53TG3D	729264	TP53 target 3D	protein-coding
PRDM-PRDM-mix_peak_608	chr16	32295755	32295954	Intergenic	5447	NR_033866.1	LOC390705	390705	protein phosphatase 2%2C regulatory subunit B%27%27%2C beta pseudogene	ncRNA
PRDM-PRDM-mix_peak_609	chr16	32342786	32346751	Intergenic	-43467	NR_033866.1	LOC390705	390705	protein phosphatase 2%2C regulatory subunit B%27%27%2C beta pseudogene	ncRNA
PRDM-PRDM-mix_peak_610	chr16	32686536	32686965	intron	697	NM_001267813.1	TP53TG3	24150	TP53 target 3	protein-coding
PRDM-PRDM-mix_peak_611	chr16	32817076	32817844	Intergenic	79003	NR_003083.2	SLC6A10P	386757	solute carrier family 6 %28neurotransmitter transporter%29%2C member 10%2C pseudogene	ncRNA
PRDM-PRDM-mix_peak_612	chr16	33206092	33206446	intron	660	XM_005255507.1	TP53TG3C	653550	TP53 target 3C	protein-coding
PRDM-PRDM-mix_peak_613	chr16	33262598	33263064	intron	687	XM_005255538.1	TP53TG3B	729355	TP53 target 3B	protein-coding
PRDM-PRDM-mix_peak_614	chr16	33339907	33343773	Intergenic	25678	XR_243389.1	LOC101929031	101929031	uncharacterized LOC101929031	ncRNA
PRDM-PRDM-mix_peak_615	chr16	33857416	33857808	Intergenic	79106	XR_132610.2	SLC6A10PB	653562	solute carrier family 6 %28neurotransmitter transporter%29%2C member 8 pseudogene	ncRNA
PRDM-PRDM-mix_peak_616	chr16	33955213	33955718	Intergenic	7037	NR_038368.1	LINC00273	649159	long intergenic non-protein coding RNA 273	ncRNA
PRDM-PRDM-mix_peak_617	chr16	33957567	33958940	Intergenic	4249	NR_038368.1	LINC00273	649159	long intergenic non-protein coding RNA 273	ncRNA
PRDM-PRDM-mix_peak_618	chr16	33963227	33963500	promoter(1k)	-861	NR_038368.1	LINC00273	649159	long intergenic non-protein coding RNA 273	ncRNA
PRDM-PRDM-mix_peak_619	chr16	49143121	49143763	Intergenic	172300	NM_004352.3	CBLN1	869	cerebellin 1 precursor	protein-coding
PRDM-PRDM-mix_peak_620	chr16	51842823	51843036	Intergenic	46519	XR_243450.1	LOC101927364	101927364	uncharacterized LOC101927364	ncRNA
PRDM-PRDM-mix_peak_621	chr16	52652222	52652638	Intergenic	-11543	NR_033920.1	CASC16	643714	cancer susceptibility candidate 16 %28non-protein coding%29	ncRNA
PRDM-PRDM-mix_peak_622	chr16	57441516	57442144	intron	3151	NM_002987.2	CCL17	6361	chemokine %28C-C motif%29 ligand 17	protein-coding
PRDM-PRDM-mix_peak_623	chr16	57625680	57625954	Intergenic	-27625	XM_005256256.1	GPR56	9289	G protein-coupled receptor 56	protein-coding
PRDM-PRDM-mix_peak_624	chr16	57739268	57739814	intron	10823	XM_005256203.1	CCDC135	84229	coiled-coil domain containing 135	protein-coding
PRDM-PRDM-mix_peak_625	chr16	57739949	57740929	intron	11721	XM_005256203.1	CCDC135	84229	coiled-coil domain containing 135	protein-coding
PRDM-PRDM-mix_peak_626	chr16	58054380	58054741	UTR3	21111	XM_005256144.1	USB1	79650	U6 snRNA biogenesis 1	protein-coding
PRDM-PRDM-mix_peak_627	chr16	67840422	67840726	promoter(1k)	-111	XM_005256072.1	RANBP10	57610	RAN binding protein 10	protein-coding
PRDM-PRDM-mix_peak_628	chr16	70906208	70906577	intron	358232	NM_001270974.1	HYDIN	54768	HYDIN%2C axonemal central pair apparatus protein	protein-coding
PRDM-PRDM-mix_peak_629	chr16	72632615	72632909	Intergenic	-178841	XR_243469.1	LOC101927978	101927978	uncharacterized LOC101927978	ncRNA
PRDM-PRDM-mix_peak_630	chr16	73878446	73878864	intron	46926	XR_243471.1	LOC101927998	101927998	uncharacterized LOC101927998	ncRNA
PRDM-PRDM-mix_peak_631	chr16	77792188	77792939	intron	36160	XM_005255905.1	NUDT7	283927	nudix %28nucleoside diphosphate linked moiety X%29-type motif 7	protein-coding
PRDM-PRDM-mix_peak_632	chr16	80610523	80610859	Intergenic	-7107	XR_243481.1	LOC101928276	101928276	uncharacterized LOC101928276	ncRNA
PRDM-PRDM-mix_peak_633	chr16	80630092	80631082	Intergenic	-27003	XR_243481.1	LOC101928276	101928276	uncharacterized LOC101928276	ncRNA
PRDM-PRDM-mix_peak_634	chr16	82559835	82560036	Intergenic	-19093	XR_243483.1	LOC101928364	101928364	uncharacterized LOC101928364	ncRNA
PRDM-PRDM-mix_peak_635	chr16	84982614	84983071	Intergenic	-24410	XR_243487.1	LOC101928474	101928474	uncharacterized LOC101928474	ncRNA
PRDM-PRDM-mix_peak_636	chr16	85184306	85185107	Intergenic	13951	NR_033984.1	LOC400548	400548	uncharacterized LOC400548	ncRNA
PRDM-PRDM-mix_peak_637	chr16	85264341	85265277	intron	61657	XM_005255860.1	GSE1	23199	Gse1 coiled-coil protein	protein-coding
PRDM-PRDM-mix_peak_638	chr16	85379404	85380554	intron	176827	XM_005255860.1	GSE1	23199	Gse1 coiled-coil protein	protein-coding
PRDM-PRDM-mix_peak_639	chr16	85857172	85857390	Intergenic	24108	NM_001861.3	COX4I1	1327	cytochrome c oxidase subunit IV isoform 1	protein-coding
PRDM-PRDM-mix_peak_640	chr16	86170244	86170678	Intergenic	-59326	NR_103859.1	TCONS_00024492	100506542	long noncoding RNA TCONS_00024492	ncRNA
PRDM-PRDM-mix_peak_641	chr16	86427338	86427696	Intergenic	-48232	NR_024406.1	LINC00917	732275	long intergenic non-protein coding RNA 917	ncRNA
PRDM-PRDM-mix_peak_642	chr16	86484994	86485346	Intergenic	57296	NR_033925.1	FENDRR	400550	FOXF1 adjacent non-coding developmental regulatory RNA	ncRNA
PRDM-PRDM-mix_peak_643	chr16	86621540	86621756	Intergenic	9533	NM_005250.2	FOXL1	2300	forkhead box L1	protein-coding
PRDM-PRDM-mix_peak_644	chr16	86657794	86658599	Intergenic	46082	NM_005250.2	FOXL1	2300	forkhead box L1	protein-coding
PRDM-PRDM-mix_peak_645	chr16	86885717	86886168	Intergenic	-130349	XR_243492.1	LOC101928614	101928614	uncharacterized LOC101928614	ncRNA
PRDM-PRDM-mix_peak_646	chr16	86894574	86895811	Intergenic	-139599	XR_243492.1	LOC101928614	101928614	uncharacterized LOC101928614	ncRNA
PRDM-PRDM-mix_peak_647	chr16	86910851	86911579	Intergenic	-155621	XR_243492.1	LOC101928614	101928614	uncharacterized LOC101928614	ncRNA
PRDM-PRDM-mix_peak_648	chr16	86984631	86985295	Intergenic	-106427	XR_243493.1	FLJ46320	440390	uncharacterized LOC440390	ncRNA
PRDM-PRDM-mix_peak_649	chr16	87013561	87014255	Intergenic	-77482	XR_243493.1	FLJ46320	440390	uncharacterized LOC440390	ncRNA
PRDM-PRDM-mix_peak_650	chr16	87243431	87243746	promoter(3k)	-2139	XR_243496.1	LOC101928708	101928708	uncharacterized LOC101928708	ncRNA
PRDM-PRDM-mix_peak_651	chr16	87630799	87631452	Intergenic	-4315	NR_073379.2	JPH3	57338	junctophilin 3	ncRNA
PRDM-PRDM-mix_peak_652	chr16	87984512	87984966	promoter(1k)	-299	NM_079837.2	BANP	54971	BTG3 associated nuclear protein	protein-coding
PRDM-PRDM-mix_peak_653	chr16	88197056	88197298	Intergenic	-30714	XR_243499.1	LOC101928880	101928880	uncharacterized LOC101928880	ncRNA
PRDM-PRDM-mix_peak_654	chr16	88278924	88279203	Intergenic	51173	XR_243499.1	LOC101928880	101928880	uncharacterized LOC101928880	ncRNA
PRDM-PRDM-mix_peak_655	chr16	88369676	88370327	Intergenic	-123877	NM_001127464.1	ZNF469	84627	zinc finger protein 469	protein-coding
PRDM-PRDM-mix_peak_656	chr16	88489189	88489656	Intergenic	-4456	NM_001127464.1	ZNF469	84627	zinc finger protein 469	protein-coding
PRDM-PRDM-mix_peak_657	chr16	88586202	88586493	intron	66334	NM_153813.2	ZFPM1	161882	zinc finger protein%2C FOG family member 1	protein-coding
PRDM-PRDM-mix_peak_658	chr16	89178842	89179277	intron	18806	XR_243503.1	ACSF3	197322	acyl-CoA synthetase family member 3	ncRNA
PRDM-PRDM-mix_peak_659	chr16	89645681	89647900	intron	4615	NM_014427.4	CPNE7	27132	copine VII	protein-coding
PRDM-PRDM-mix_peak_660	chr16	89664249	89664711	downstream	22299	XR_243505.1	CPNE7	27132	copine VII	ncRNA
PRDM-PRDM-mix_peak_661	chr16	89945828	89946592	intron	6162	XM_005256300.1	TCF25	22980	transcription factor 25 %28basic helix-loop-helix%29	protein-coding
PRDM-PRDM-mix_peak_662	chr16	90183224	90184636	intron	16330	XR_243516.1	FAM157C	100996541	family with sequence similarity 157%2C member C	ncRNA
PRDM-PRDM-mix_peak_663	chr17	193645	194651	intron	8485	NM_001190412.1	RPH3AL	9501	rabphilin 3A-like %28without C2 domains%29	protein-coding
PRDM-PRDM-mix_peak_664	chr17	253097	253497	Intergenic	-6821	NM_001013672.4	C17orf97	400566	chromosome 17 open reading frame 97	protein-coding
PRDM-PRDM-mix_peak_665	chr17	253558	254332	Intergenic	-6173	NM_001013672.4	C17orf97	400566	chromosome 17 open reading frame 97	protein-coding
PRDM-PRDM-mix_peak_666	chr17	1211336	1211787	Intergenic	28605	NM_172367.2	TUSC5	286753	tumor suppressor candidate 5	protein-coding
PRDM-PRDM-mix_peak_667	chr17	1212212	1212730	Intergenic	29514	NM_172367.2	TUSC5	286753	tumor suppressor candidate 5	protein-coding
PRDM-PRDM-mix_peak_668	chr17	1212811	1213653	Intergenic	30275	NM_172367.2	TUSC5	286753	tumor suppressor candidate 5	protein-coding
PRDM-PRDM-mix_peak_669	chr17	1214228	1214493	Intergenic	31404	NM_172367.2	TUSC5	286753	tumor suppressor candidate 5	protein-coding
PRDM-PRDM-mix_peak_670	chr17	1214594	1214957	Intergenic	31819	NM_172367.2	TUSC5	286753	tumor suppressor candidate 5	protein-coding
PRDM-PRDM-mix_peak_671	chr17	1999837	2000272	intron	169438	NM_001256827.1	SMG6	23293	SMG6 nonsense mediated mRNA decay factor	protein-coding
PRDM-PRDM-mix_peak_672	chr17	3304742	3305218	Intergenic	-3276	NM_003553.2	OR1E1	8387	olfactory receptor%2C family 1%2C subfamily E%2C member 1	protein-coding
PRDM-PRDM-mix_peak_673	chr17	3422582	3422966	intron	38515	NM_145068.3	TRPV3	162514	transient receptor potential cation channel%2C subfamily V%2C member 3	protein-coding
PRDM-PRDM-mix_peak_674	chr17	3453022	3453411	intron	7844	XM_005256486.1	TRPV3	162514	transient receptor potential cation channel%2C subfamily V%2C member 3	protein-coding
PRDM-PRDM-mix_peak_675	chr17	3888116	3888856	Intergenic	-20728	NM_174955.2	ATP2A3	489	ATPase%2C Ca%2B%2B transporting%2C ubiquitous	protein-coding
PRDM-PRDM-mix_peak_676	chr17	4613030	4613375	promoter(1k)	-586	NM_199004.1	ARRB2	409	arrestin%2C beta 2	protein-coding
PRDM-PRDM-mix_peak_677	chr17	4870620	4870969	promoter(1k)	-292	XM_005256865.1	SPAG7	9552	sperm associated antigen 7	protein-coding
PRDM-PRDM-mix_peak_678	chr17	5526014	5526267	Intergenic	-38309	NM_033006.3	NLRP1	22861	NLR family%2C pyrin domain containing 1	protein-coding
PRDM-PRDM-mix_peak_679	chr17	6177562	6178039	Intergenic	160775	XM_005256586.1	AIPL1	23746	aryl hydrocarbon receptor interacting protein-like 1	protein-coding
PRDM-PRDM-mix_peak_680	chr17	7955746	7956881	Intergenic	13956	NM_001141.2	ALOX15B	247	arachidonate 15-lipoxygenase%2C type B	protein-coding
PRDM-PRDM-mix_peak_681	chr17	8076701	8076948	promoter(1k)	81	NR_033294.1	SNORD118	727676	small nucleolar RNA%2C C%2FD box 118	snoRNA
PRDM-PRDM-mix_peak_682	chr17	8090125	8090774	downstream	187	NR_039746.1	MIR4521	100616406	microRNA 4521	miRNA
PRDM-PRDM-mix_peak_683	chr17	8125685	8126072	exon	1482	NR_026951.1	LINC00324	284029	long intergenic non-protein coding RNA 324	ncRNA
PRDM-PRDM-mix_peak_684	chr17	8304262	8304898	Intergenic	-3436	NM_001146684.2	RNF222	643904	ring finger protein 222	protein-coding
PRDM-PRDM-mix_peak_685	chr17	8630889	8631559	Intergenic	16930	NM_144681.2	CCDC42	146849	coiled-coil domain containing 42	protein-coding
PRDM-PRDM-mix_peak_686	chr17	8828092	8829009	intron	40478	NM_001142633.2	PIK3R5	23533	phosphoinositide-3-kinase%2C regulatory subunit 5	protein-coding
PRDM-PRDM-mix_peak_687	chr17	8989888	8990224	intron	65197	NM_004822.2	NTN1	9423	netrin 1	protein-coding
PRDM-PRDM-mix_peak_688	chr17	9317168	9317367	intron	162007	NR_033656.1	STX8	9482	syntaxin 8	ncRNA
PRDM-PRDM-mix_peak_689	chr17	10380860	10381496	Intergenic	-8302	NM_017533.2	MYH4	4622	myosin%2C heavy chain 4%2C skeletal muscle	protein-coding
PRDM-PRDM-mix_peak_690	chr17	11844906	11845105	intron	58787	NM_004662.2	DNAH9	1770	dynein%2C axonemal%2C heavy chain 9	protein-coding
PRDM-PRDM-mix_peak_691	chr17	11901619	11902106	promoter(1k)	-127	XM_005256788.1	ZNF18	7566	zinc finger protein 18	protein-coding
PRDM-PRDM-mix_peak_692	chr17	12164587	12165764	intron	39021	XR_243553.1	LINC00670	284034	long intergenic non-protein coding RNA 670	ncRNA
PRDM-PRDM-mix_peak_693	chr17	15862160	15862491	intron	14095	NM_000676.2	ADORA2B	136	adenosine A2b receptor	protein-coding
PRDM-PRDM-mix_peak_694	chr17	18314978	18315405	exon	713	XR_243601.1	FLJ35934	400579	FLJ35934	ncRNA
PRDM-PRDM-mix_peak_695	chr17	18965492	18965840	downstream	441	NR_003271.1	SNORD3B-1	26851	small nucleolar RNA%2C C%2FD box 3B-1	snoRNA
PRDM-PRDM-mix_peak_696	chr17	19015431	19015806	downstream	330	NR_006882.1	SNORD3D	780854	small nucleolar RNA%2C C%2FD box 3D	snoRNA
PRDM-PRDM-mix_peak_697	chr17	19091401	19091824	downstream	284	NR_006880.1	SNORD3A	780851	small nucleolar RNA%2C C%2FD box 3A	snoRNA
PRDM-PRDM-mix_peak_698	chr17	19093040	19093422	downstream	327	NR_006881.1	SNORD3C	780853	small nucleolar RNA%2C C%2FD box 3C	snoRNA
PRDM-PRDM-mix_peak_699	chr17	20020054	20020379	intron	20255	XM_005256858.1	SPECC1	92521	sperm antigen with calponin homology and coiled-coil domains 1	protein-coding
PRDM-PRDM-mix_peak_700	chr17	20435261	20435603	Intergenic	-27621	NR_029393.1	KRT16P3	644945	keratin 16 pseudogene 3	ncRNA
PRDM-PRDM-mix_peak_701	chr17	20435710	20436242	Intergenic	-28165	NR_029393.1	KRT16P3	644945	keratin 16 pseudogene 3	ncRNA
PRDM-PRDM-mix_peak_702	chr17	21265840	21266786	Intergenic	-13386	NM_021012.4	KCNJ12	3768	potassium inwardly-rectifying channel%2C subfamily J%2C member 12	protein-coding
PRDM-PRDM-mix_peak_703	chr17	21553431	21553781	Intergenic	-98665	NM_001113434.3	C17orf51	339263	chromosome 17 open reading frame 51	protein-coding
PRDM-PRDM-mix_peak_704	chr17	22211528	22211968	Intergenic	189311	NM_001190452.1	MTRNR2L1	100462977	MT-RNR2-like 1	protein-coding
PRDM-PRDM-mix_peak_705	chr17	29232974	29233291	intron	153	NM_024683.3	TEFM	79736	transcription elongation factor%2C mitochondrial	protein-coding
PRDM-PRDM-mix_peak_706	chr17	31149431	31149686	intron	54343	NM_015194.1	MYO1D	4642	myosin ID	protein-coding
PRDM-PRDM-mix_peak_707	chr17	36384653	36384961	intron	28449	NR_036750.1	LOC440434	440434	aminopeptidase puromycin sensitive pseudogene	ncRNA
PRDM-PRDM-mix_peak_708	chr17	36908884	36909115	promoter(1k)	-2	NM_002795.2	PSMB3	5691	proteasome %28prosome%2C macropain%29 subunit%2C beta type%2C 3	protein-coding
PRDM-PRDM-mix_peak_709	chr17	41464665	41464916	intron	1475	NR_027413.2	LINC00910	100130581	long intergenic non-protein coding RNA 910	ncRNA
PRDM-PRDM-mix_peak_710	chr17	42785830	42786040	promoter(1k)	-41	NR_036623.1	DBF4B	80174	DBF4 homolog B %28S. cerevisiae%29	ncRNA
PRDM-PRDM-mix_peak_711	chr17	43225894	43226190	UTR5	1358	NM_006460.2	HEXIM1	10614	hexamethylene bis-acetamide inducible 1	protein-coding
PRDM-PRDM-mix_peak_712	chr17	43697445	43697775	promoter(1k)	-102	NR_026680.2	MGC57346	401884	uncharacterized LOC401884	ncRNA
PRDM-PRDM-mix_peak_713	chr17	44302735	44303052	promoter(1k)	-154	NM_001193465.1	KANSL1	284058	KAT8 regulatory NSL complex subunit 1	protein-coding
PRDM-PRDM-mix_peak_714	chr17	44668315	44668514	intron	380	NM_006178.3	NSF	4905	N-ethylmaleimide-sensitive factor	protein-coding
PRDM-PRDM-mix_peak_715	chr17	45636917	45637305	intron	36795	XM_005257839.1	NPEPPS	9520	aminopeptidase puromycin sensitive	protein-coding
[truncated: 1,490 more rows]
